# Supplementary material for: Multi-Omics Epigenetic Landscape Unveils Regulatory Mechanisms Underlying Heterosis in Sheep Muscle Development
Source: Animals (Basel). 2026 Apr 4;16(7):1112. doi: 10.3390/ani16071112 (PMC13072424; doi:10.3390/ani16071112)
Supplement: Supplementary file 1 [file animals-16-01112-s001.zip]

Archive with 2 entries (2 files):
- animals_Supplementary Figure_V2.pdf
- animals_Supplementary Table_V2.xlsx
