# Supplementary material for: Multi-Omics Epigenetic Landscape Unveils Regulatory Mechanisms Underlying Heterosis in Sheep Muscle Development
Source: Animals (Basel). 2026 Apr 4;16(7):1112. doi: 10.3390/ani16071112 (PMC13072424; doi:10.3390/ani16071112)
Supplement: Supplementary file 1 [file animals-16-01112-s001.zip › animals_Supplementary Table_V2.xlsx]

## Sheet: S1
Table S1 Overview of sheep RNA-seq, ATAC-seq and CUT&Tag data.
group	seq	rep	Raw reads	Raw bases	Raw Q20	Raw Q30	Clean reads	Clean bases	Clean Q20	Clean Q30	Mapping Rate(%)
HU	RNA	rep1	35875084	5417137684	0.985698	0.960277	35410886	5339192584	0.98762	0.963505	0.975
HU	RNA	rep2	37494232	5661629032	0.987303	0.965459	37097806	5591252052	0.989288	0.968735	0.9754
HU	RNA	rep3	36743150	5548215650	0.986641	0.963106	36246234	5463922987	0.988565	0.966326	0.978
HU	ATAC	rep1	176786974	26518046100	0.955146	0.876929	175302208	17016095231	0.989386	0.951003	0.987
HU	ATAC	rep2	196396716	29459507400	0.954665	0.878343	194970860	18499615616	0.990582	0.956128	0.9879
HU	H3K4me3	rep1	119377236	17906585400	0.96688	0.902721	118338392	14014925636	0.987439	0.945896	0.9841
HU	H3K4me3	rep2	114777016	17216552400	0.965021	0.899592	113706818	13060725622	0.987607	0.946773	0.9845
HU	H3K27ac	rep1	106545372	15981805800	0.968709	0.908828	105813146	12522296191	0.989182	0.951621	0.9829
HU	H3K27ac	rep2	112271924	16840788600	0.967828	0.908911	111415186	12935768579	0.989653	0.953831	0.9854
HU	H3K4me1	rep1	112172128	16825819200	0.964142	0.899187	111495246	12347055189	0.99044	0.953449	0.9881
HU	H3K4me1	rep2	132471722	19870758300	0.966735	0.909589	131659614	15085791360	0.990205	0.95562	0.9886
HU	H3K27me3	rep1	88045894	13206884100	0.969227	0.914067	87546380	10278484844	0.990935	0.957961	0.9873
HU	H3K27me3	rep2	87098100	13064715000	0.969128	0.914037	86495156	10205611315	0.990543	0.956724	0.9868
SH	RNA	rep1	50938334	7691688434	0.986602	0.963132	50290704	7581004749	0.98851	0.966322	0.9772
SH	RNA	rep2	44209894	6675693994	0.986065	0.961395	43629116	6576745376	0.988373	0.965349	0.9758
SH	RNA	rep3	50369110	7605735610	0.986697	0.963187	49698286	7491323535	0.988578	0.966327	0.9763
SH	ATAC	rep1	172429914	25864487100	0.95971	0.890342	171385718	15585414901	0.991642	0.960526	0.9881
SH	ATAC	rep2	267751738	40162760700	0.948328	0.86867	266182148	21592129971	0.992944	0.965402	0.988
SH	H3K4me3	rep1	131742686	19761402900	0.966163	0.901597	130807750	14908947092	0.989236	0.950294	0.9839
SH	H3K4me3	rep2	110787114	16618067100	0.96559	0.900015	110008694	12447280877	0.989322	0.95067	0.9855
SH	H3K27ac	rep1	113871172	17080675800	0.964986	0.90102	113169884	12493602196	0.990554	0.955415	0.9853
SH	H3K27ac	rep2	116297348	17444602200	0.966101	0.904018	115598474	12940296091	0.990826	0.956608	0.9872
SH	H3K4me1	rep1	83335960	12500394000	0.968556	0.909379	82873570	9131650705	0.991142	0.957519	0.9891
SH	H3K4me1	rep2	80868850	12130327500	0.969321	0.910792	80393410	9045182884	0.990993	0.956999	0.9892
SH	H3K27me3	rep1	95681488	14352223200	0.966107	0.906716	95172684	10460788997	0.991594	0.959528	0.9872
SH	H3K27me3	rep2	79755402	11963310300	0.969226	0.912459	79297636	9224393938	0.991116	0.957706	0.9871

## Sheet: S2
Table S2 Peak statistics of ATAC-seq and CUT&Tag.
group	seq	rep	NRF	PBC1	PBC2	number	length	cov	Frip
HU	ATAC	rep1	0.990855	0.991644	129.288	57115	452.572	0.00900796	0.1384
HU	ATAC	rep2	0.988655	0.990023	111.653	76459	443.137	0.0118074	0.1926
HU	H3K27ac	rep1	0.913095	0.935765	19.9331	77208	623.082	0.0167647	0.2508
HU	H3K27ac	rep2	0.922803	0.94237	22.0486	88643	533.657	0.0164853	0.2428
HU	H3K27me3	rep1	0.961011	0.965182	31.8969	71101	538.064	0.0133321	0.0991
HU	H3K27me3	rep2	0.961563	0.965642	32.2875	71408	547.475	0.0136239	0.1006
HU	H3K4me1	rep1	0.944935	0.955101	26.8156	130844	771.563	0.0351815	0.2896
HU	H3K4me1	rep2	0.927126	0.94258	21.5297	140747	823.479	0.0403906	0.317
HU	H3K4me3	rep1	0.842966	0.907467	16.415	59462	793.816	0.0164493	0.4277
HU	H3K4me3	rep2	0.870101	0.920433	18.5905	66223	718.328	0.0165776	0.4082
SH	ATAC	rep1	0.989821	0.991128	126.419	78489	435.227	0.0119046	0.1946
SH	ATAC	rep2	0.993471	0.994243	192.794	98196	367.925	0.0125905	0.1456
SH	H3K27ac	rep1	0.923398	0.944663	23.5979	82870	566.7	0.0163659	0.2867
SH	H3K27ac	rep2	0.934498	0.950393	25.3799	85335	524.961	0.0156114	0.2323
SH	H3K27me3	rep1	0.976396	0.978289	49.8554	52837	421.011	0.00775212	0.0557
SH	H3K27me3	rep2	0.967682	0.970742	37.5243	39352	495.419	0.00679405	0.0557
SH	H3K4me1	rep1	0.955593	0.962663	31.4036	112772	714.224	0.0280689	0.2633
SH	H3K4me1	rep2	0.956744	0.962989	31.1973	102386	697.587	0.0248902	0.2185
SH	H3K4me3	rep1	0.869112	0.920879	18.8019	58634	771.547	0.0157652	0.3898
SH	H3K4me3	rep2	0.887047	0.929839	20.8433	60515	737.564	0.0155543	0.3803

## Sheet: S3
Table S3 Pearson correlation values of assays, breeds, and two biological replicates.
Sample	HU_ATAC_rep1	HU_ATAC_rep2	HU_H3K27ac_rep1	HU_H3K27ac_rep2	HU_H3K27me3_rep1	HU_H3K27me3_rep2	HU_H3K4me1_rep1	HU_H3K4me1_rep2	HU_H3K4me3_rep1	HU_H3K4me3_rep2	HU_RNA_rep1	HU_RNA_rep2	HU_RNA_rep3	SH_ATAC_rep1	SH_ATAC_rep2	SH_H3K27ac_rep1	SH_H3K27ac_rep2	SH_H3K27me3_rep1	SH_H3K27me3_rep2	SH_H3K4me1_rep1	SH_H3K4me1_rep2	SH_H3K4me3_rep1	SH_H3K4me3_rep2	SH_RNA_rep1	SH_RNA_rep2	SH_RNA_rep3
HU_ATAC_rep1	1	0.894167	0.804756	0.784582	0.445179	0.470269	0.706746	0.712636	0.803018	0.810707	0.114719	0.0939166	0.119009	0.887549	0.885465	0.797976	0.784344	0.366675	0.377973	0.701954	0.677729	0.79152	0.787056	0.122567	0.129369	0.130879
HU_ATAC_rep2	0.894167	1	0.80766	0.816745	0.420431	0.458701	0.717223	0.745399	0.788273	0.817399	0.135643	0.11614	0.142019	0.900426	0.888794	0.817833	0.800515	0.345399	0.361027	0.723654	0.695957	0.784076	0.779654	0.146271	0.153508	0.15214
HU_H3K27ac_rep1	0.804756	0.80766	1	0.891929	0.575365	0.598942	0.836531	0.843029	0.850674	0.856568	0.123771	0.0861713	0.124554	0.792388	0.807281	0.897072	0.889589	0.507964	0.521448	0.819866	0.806524	0.841657	0.832272	0.129465	0.147284	0.149827
HU_H3K27ac_rep2	0.784582	0.816745	0.891929	1	0.558057	0.5915	0.823978	0.849718	0.819969	0.84349	0.131447	0.0968948	0.135378	0.785968	0.798161	0.894182	0.885696	0.497539	0.509565	0.814272	0.801	0.817047	0.80797	0.140063	0.158547	0.158149
HU_H3K27me3_rep1	0.445179	0.420431	0.575365	0.558057	1	0.713409	0.58479	0.580637	0.57369	0.569729	-0.00845355	-0.0596535	0.0049502	0.415666	0.471372	0.548237	0.544936	0.689434	0.678027	0.549789	0.549871	0.566064	0.553628	0.00610948	0.0340164	0.0346126
HU_H3K27me3_rep2	0.470269	0.458701	0.598942	0.5915	0.713409	1	0.603809	0.609708	0.591565	0.595657	0.000883257	-0.0487741	0.0149375	0.447399	0.499958	0.576633	0.571577	0.681634	0.67364	0.573632	0.572465	0.585421	0.573294	0.0166929	0.045204	0.044638
HU_H3K4me1_rep1	0.706746	0.717223	0.836531	0.823978	0.58479	0.603809	1	0.889395	0.778629	0.787828	0.103619	0.0642463	0.104076	0.701035	0.720682	0.828386	0.827308	0.527727	0.540178	0.872014	0.863261	0.768852	0.763896	0.108513	0.128746	0.132107
HU_H3K4me1_rep2	0.712636	0.745399	0.843029	0.849718	0.580637	0.609708	0.889395	1	0.777905	0.800697	0.11235	0.0751808	0.115896	0.716707	0.734199	0.84363	0.839098	0.524683	0.538424	0.876857	0.867012	0.772813	0.766895	0.11994	0.140347	0.141618
HU_H3K4me3_rep1	0.803018	0.788273	0.850674	0.819969	0.57369	0.591565	0.778629	0.777905	1	0.92021	0.0925984	0.0712103	0.105353	0.787275	0.813656	0.833122	0.840678	0.505239	0.516693	0.763817	0.751302	0.923131	0.918351	0.102031	0.124887	0.123512
HU_H3K4me3_rep2	0.810707	0.817399	0.856568	0.84349	0.569729	0.595657	0.787828	0.800697	0.92021	1	0.0978437	0.0769063	0.112819	0.804708	0.827763	0.848994	0.852715	0.503275	0.515069	0.779109	0.764826	0.916706	0.912258	0.110017	0.131952	0.129663
HU_RNA_rep1	0.114719	0.135643	0.123771	0.131447	-0.00845355	0.000883257	0.103619	0.11235	0.0925984	0.0978437	1	0.872134	0.90424	0.114804	0.11573	0.133385	0.138482	-0.0259499	0.000199071	0.104697	0.10112	0.0908544	0.0890331	0.905819	0.890605	0.902179
HU_RNA_rep2	0.0939166	0.11614	0.0861713	0.0968948	-0.0596535	-0.0487741	0.0642463	0.0751808	0.0712103	0.0769063	0.872134	1	0.871306	0.0991413	0.0943731	0.100168	0.104069	-0.0742417	-0.0504707	0.0694632	0.0645975	0.0738751	0.07049	0.87425	0.859307	0.856838
HU_RNA_rep3	0.119009	0.142019	0.124554	0.135378	0.0049502	0.0149375	0.104076	0.115896	0.105353	0.112819	0.90424	0.871306	1	0.12039	0.121981	0.135385	0.140913	-0.0128184	0.0122363	0.107536	0.103356	0.106226	0.103603	0.910218	0.89934	0.906014
SH_ATAC_rep1	0.887549	0.900426	0.792388	0.785968	0.415666	0.447399	0.701035	0.716707	0.787275	0.804708	0.114804	0.0991413	0.12039	1	0.895941	0.81562	0.792935	0.348917	0.358876	0.718046	0.685927	0.793294	0.784729	0.13051	0.136048	0.136834
SH_ATAC_rep2	0.885465	0.888794	0.807281	0.798161	0.471372	0.499958	0.720682	0.734199	0.813656	0.827763	0.11573	0.0943731	0.121981	0.895941	1	0.81507	0.822367	0.405794	0.417959	0.725843	0.712855	0.81298	0.821698	0.124744	0.137353	0.141155
SH_H3K27ac_rep1	0.797976	0.817833	0.897072	0.894182	0.548237	0.576633	0.828386	0.84363	0.833122	0.848994	0.133385	0.100168	0.135385	0.81562	0.81507	1	0.897743	0.488841	0.502597	0.829492	0.808273	0.840268	0.825212	0.14685	0.161037	0.163118
SH_H3K27ac_rep2	0.784344	0.800515	0.889589	0.885696	0.544936	0.571577	0.827308	0.839098	0.840678	0.852715	0.138482	0.104069	0.140913	0.792935	0.822367	0.897743	1	0.484964	0.507548	0.820209	0.816922	0.842326	0.843856	0.14509	0.163485	0.1684
SH_H3K27me3_rep1	0.366675	0.345399	0.507964	0.497539	0.689434	0.681634	0.527727	0.524683	0.505239	0.503275	-0.0259499	-0.0742417	-0.0128184	0.348917	0.405794	0.488841	0.484964	1	0.658335	0.499095	0.499504	0.504208	0.490389	-0.0106391	0.0167298	0.0172523
SH_H3K27me3_rep2	0.377973	0.361027	0.521448	0.509565	0.678027	0.67364	0.540178	0.538424	0.516693	0.515069	0.000199071	-0.0504707	0.0122363	0.358876	0.417959	0.502597	0.507548	0.658335	1	0.511965	0.518512	0.514466	0.506429	0.0133417	0.0413697	0.0426877
SH_H3K4me1_rep1	0.701954	0.723654	0.819866	0.814272	0.549789	0.573632	0.872014	0.876857	0.763817	0.779109	0.104697	0.0694632	0.107536	0.718046	0.725843	0.829492	0.820209	0.499095	0.511965	1	0.853306	0.765164	0.757645	0.114074	0.130423	0.134197
SH_H3K4me1_rep2	0.677729	0.695957	0.806524	0.801	0.549871	0.572465	0.863261	0.867012	0.751302	0.764826	0.10112	0.0645975	0.103356	0.685927	0.712855	0.808273	0.816922	0.499504	0.518512	0.853306	1	0.748808	0.752088	0.107036	0.127095	0.131427
SH_H3K4me3_rep1	0.79152	0.784076	0.841657	0.817047	0.566064	0.585421	0.768852	0.772813	0.923131	0.916706	0.0908544	0.0738751	0.106226	0.793294	0.81298	0.840268	0.842326	0.504208	0.514466	0.765164	0.748808	1	0.918239	0.106378	0.127149	0.12546
SH_H3K4me3_rep2	0.787056	0.779654	0.832272	0.80797	0.553628	0.573294	0.763896	0.766895	0.918351	0.912258	0.0890331	0.07049	0.103603	0.784729	0.821698	0.825212	0.843856	0.490389	0.506429	0.757645	0.752088	0.918239	1	0.099765	0.122172	0.123225
SH_RNA_rep1	0.122567	0.146271	0.129465	0.140063	0.00610948	0.0166929	0.108513	0.11994	0.102031	0.110017	0.905819	0.87425	0.910218	0.13051	0.124744	0.14685	0.14509	-0.0106391	0.0133417	0.114074	0.107036	0.106378	0.099765	1	0.917424	0.919477
SH_RNA_rep2	0.129369	0.153508	0.147284	0.158547	0.0340164	0.045204	0.128746	0.140347	0.124887	0.131952	0.890605	0.859307	0.89934	0.136048	0.137353	0.161037	0.163485	0.0167298	0.0413697	0.130423	0.127095	0.127149	0.122172	0.917424	1	0.919557
SH_RNA_rep3	0.130879	0.15214	0.149827	0.158149	0.0346126	0.044638	0.132107	0.141618	0.123512	0.129663	0.902179	0.856838	0.906014	0.136834	0.141155	0.163118	0.1684	0.0172523	0.0426877	0.134197	0.131427	0.12546	0.123225	0.919477	0.919557	1

## Sheet: S4
Table S4 Differentially expressed genes in HU and SH.
gene_id	baseMean	log2FoldChange	lfcSE	stat	pvalue	padj	change	SH4M1M	SH4M2M	SH4M3M	HU4M1M	HU4M2M	HU4M3M
LOC101111832	4820.38088688937	4.54424692545497	0.279452524183626	16.2612484490173	1.85910846254434e-59	2.87678443494111e-55	UP	6480.37288373465	10246.9053246049	11005.9091196297	349.604876310956	358.838988131311	480.654128924728
LOC114118850	395.469473143367	4.70842745894788	0.374078804331873	12.5867261240781	2.49821502464362e-36	1.93286896456677e-32	UP	491.16515282753	847.10263719654	946.456299160225	27.6003849719176	20.6332418175504	39.8591228864408
PPARGC1A	6069.79507590791	4.43543700539183	0.37906522872432	11.7009861873075	1.25980811272034e-31	6.49809024541152e-28	UP	6716.76699640505	12871.981111319	15220.2339072893	478.406672846571	328.33767414015	803.044093447411
OTUD1	42421.7912030033	-3.41806	0.32475824710729	-10.5249	6.63110892901863e-26	2.56524448919086e-22	DOWN	8353.98417249681	7382.04399534686	6039.24997696661	50719.2	117218.343862974	64817.9677762151
NR4A3	8833.12605430532	3.63233044602582	0.351462569077061	10.3348998317639	4.89923680678669e-25	1.51621580696435e-21	UP	13923.8638307519	17343.0914460894	17776.9183146616	1979.17760569459	1298.10003956502	677.605089069494
LOC114108752	134.905692430818	-7.47432	0.758709845040278	-9.85135	6.76275800373284e-23	1.7441152891627e-19	DOWN	4.17657442880553	0	0	330.054603622514	197.361443472221	277.841533061367
SPECC1	1759.22403562778	2.61733726236571	0.325960400786812	8.02961726653885	9.77772130813871e-16	2.16143513603055e-12	UP	2167.64212855007	3673.22132420947	3236.55849750633	484.156753049054	673.720200216537	320.045310235246
NT5DC3	1080.52536971576	3.12763627510759	0.390937177630256	8.00035518255486	1.2406082519408e-15	2.39964651131649e-12	UP	991.518769398432	1842.89325273907	2982.50028487731	274.853833678679	153.403667426136	237.982410174926
FOS	14797.6814667806	-3.05117	0.399276371313988	-7.64175	2.142929054149e-14	3.44249805231568e-11	DOWN	1874.44660364792	3647.04386323306	4037.19969575623	42979.5494814781	20991.1837082114	15256.6654483571
LOC114118704	125.005622686539	3.57923582391025	0.468838750956628	7.63425765597895	2.27125285234661e-14	3.44249805231568e-11	UP	210.499351211799	230.361656592384	251.374499115334	32.2004491339038	19.7361443472221	5.86163571859424
IER5	2642.22465075282	-1.76012	0.230846326555956	-7.62464	2.44716806097147e-14	3.44249805231568e-11	DOWN	1235.43071604067	1118.30113291212	1259.55620909036	3280.9957635367	4248.65361947473	4710.41046346233
ABHD2	1406.53771428683	1.79389040234647	0.243575638312236	7.3648186443297	1.77387855238541e-13	2.28741639330099e-10	UP	1768.36161315626	2681.61910242316	2100.45311004557	663.559255366518	626.174034289138	599.059170440331
CEP85L	1078.99522869448	-2.59864	0.370203641304505	-7.01949	2.22682231356718e-12	2.65060372924142e-09	DOWN	474.458855112308	186.38352215202	255.847354971479	1859.57593748295	2395.2502457765	1302.45545667164
HABP2	136.450961591593	-3.43555	0.493810101570475	-6.95723	3.47032549297102e-12	3.83570119130239e-09	DOWN	31.741965658922	16.7535750249007	20.5751369382658	144.902021102567	432.40098069823	172.332090126671
PPARD	1503.79827876058	1.71363200574744	0.247499117330897	6.92379037237688	4.39716457059396e-12	4.53611497102472e-09	UP	1926.23612656511	2479.5291036853	2509.27213529719	561.207827762324	763.429947249365	783.114532004191
NRK	1149.6567051977	-1.92494	0.280191198726219	-6.8701	6.41546943136656e-12	6.20456087381039e-09	DOWN	338.302528733248	540.302794553047	560.00155318932	1597.37228024973	2180.84395036805	1681.11712409283
SPSB1	1479.78734053265	1.86790311138037	0.273593147338371	6.82730225355464	8.65262723475362e-12	7.87592669591632e-09	UP	2306.30439958641	2622.98158983601	2041.41141274445	550.857683397855	849.55130440088	507.617653230261
CCNL1	921.955370771513	-1.58794	0.24149042995604	-6.57558	4.84637044088596e-11	4.1662631223483e-08	DOWN	522.907118486452	376.955438060265	480.384718949944	1493.87083660504	1440.73853734722	1216.87557518016
ZNF385B	134.739918976485	3.89101189216874	0.628657119810511	6.18940240960218	6.03927284600397e-10	4.91851094837186e-07	UP	161.215772951893	403.132899036672	192.332801814223	23.0003208099313	1.79419494065656	26.9635243055335
LOC114116052	22.8209699262285	-8.07623	1.35175742477255	-5.97462	2.3063009251963e-09	1.78438502582438e-06	DOWN	0	0	0	32.2004491339038	63.6939203933078	41.0314500301597
ALPK2	2130.85289841879	1.32383577660575	0.227657175098617	5.8150408658646	6.06190751093014e-09	4.46675984876824e-06	NOT	3100.68885594522	3417.72930507974	2617.5152470159	1354.71889570495	1233.50902170138	1060.95606506556
TRIM54	9689.86466094173	1.41319538504603	0.245715212430614	5.75135487569822	8.85310585555666e-09	6.22695272767653e-06	NOT	12385.2138111799	16988.1250752493	12894.348862094	5635.07859843317	4254.0362042967	5982.38541439728
RNF122	762.215011542505	-1.45874	0.254771945908432	-5.72567	1.0302613248256e-08	6.93141901754403e-06	NOT	320.760916132264	414.650981866291	484.857574806089	1215.56695480487	1149.18185949052	988.271782154989
BHLHE40	3016.18332797977	1.84816799358501	0.327123438958659	5.64975716649451	1.60674647864915e-08	1.03594979210904e-05	UP	5296.73169061117	4142.32142490669	4723.33578408883	2004.47795858551	854.036791752521	1076.1963179339
BDH1	134.974400459053	1.92436326344816	0.344013165593718	5.59386516538395	2.22069438904359e-08	1.37452099904242e-05	UP	237.229427556154	175.912537761457	227.221077492152	70.1509784702905	43.0606785757574	56.2717028985047
FOSB	2569.78582905723	-2.65333	0.477216499212518	-5.56001	2.69760267946648e-08	1.60548861007939e-05	DOWN	1095.09781523281	270.151397276523	748.756070318628	7393.45312435242	3391.92553531122	2519.3310318518
DUSP2	86.0586992363192	2.93713044021189	0.53353533811152	5.50503449426243	3.69095993440775e-08	2.11533014907502e-05	UP	259.782929471704	128.793108003924	67.9874090133999	18.400256647945	17.9419494065656	23.446542874377
TLE3	1156.69740179304	1.51594266539657	0.27992575606574	5.41551690956426	6.11118959498551e-08	3.37730527831449e-05	UP	1820.98645095921	1494.20947253333	1825.81976047828	580.758100450766	430.606785757574	787.803840579066
ARL5B	384.795235690996	-1.57705	0.293147135343684	-5.37973	7.45973426875028e-08	3.98041131291868e-05	DOWN	228.040963812782	164.394454931838	186.96537478685	618.708629787152	686.279564801133	424.382426026223
LOC114111076	42.0407286322253	-3.3392	0.622729249041862	-5.36221	8.22112653913759e-08	4.24045706888717e-05	DOWN	3.34125954304442	12.5651812686755	7.15656936983157	94.3013153207184	91.5039419734844	43.3761043175974
GPR157	2711.16772448779	1.90890694040944	0.36513936215863	5.22788594777723	1.71459218968403e-07	8.55858049779699e-05	UP	5488.85411433622	3851.22805884904	3504.92984887501	1089.06519035025	603.746597530931	1729.1825369853
NR6A1	227.907733143607	1.98001272948136	0.381512450707715	5.18990330671617	2.10403311516847e-07	0.000101743151325365	UP	380.903587907064	357.060567718195	353.355612635434	124.201732373629	108.548793909722	43.3761043175974
CCDC62	82.2153089997105	-2.16343	0.419587920539023	-5.15609	2.52155688497076e-07	0.00011823809466072	DOWN	38.4244847450108	20.9419687811258	30.4154198217842	108.101507806677	175.831104184343	119.577368659323
SKIL	773.597593446598	-1.74197	0.338498936612668	-5.14617	2.65863292442235e-07	0.000120999076095622	DOWN	519.565858943407	263.868806642186	284.473632450805	997.063907110522	1582.47993765908	994.133417873583
ABTB2	265.552661261506	1.43129977522839	0.281678045303799	5.08133239026381	3.74796630850313e-07	0.000165702944736507	NOT	329.949379875637	418.839375622517	413.291881107773	127.651780495119	130.079	173.50441727039
SLC9A1	399.139316486344	1.71835695918139	0.340772491512661	5.04253424786064	4.59406498396383e-07	0.000197468226560712	UP	569.684752089074	577.998338359073	687.925230675059	197.802758965409	105.857501498737	255.567317330709
LOC105605766	327.371982698551	2.34910967749538	0.466811783526107	5.03224160228168	4.84777779329385e-07	0.000202741928576835	UP	552.978454373852	842.914243440315	246.00707208796	59.8008341058214	99.5778192064389	162.95347297692
NANOS1	234.133758612483	1.66104970157772	0.332099346370036	5.00166507321855	5.68372704679647e-07	0.000228587284575179	UP	404.292404708375	415.698080305348	246.901643259189	138.001924859588	89.7097470328279	110.198751509572
ARID4A	213.947589268281	-1.46709	0.293474430580533	-4.99905	5.76121500480288e-07	0.000228587284575179	NOT	121.12065843536	96.3330563931788	123.450821629595	267.954	375.883840067549	298.943421648306
S100A1	327.377412913191	1.75018669509553	0.352740662981997	4.96168114075596	6.98856535131794e-07	0.000270352650615735	UP	483.64731885568	490.042069478345	539.426416251054	155.252165467036	82.5329672702016	213.36354015683
USP16	392.994378755601	-1.37591	0.278221702008085	-4.94537	7.59986020928566e-07	0.000285218232442042	NOT	266.465448557793	204.184195615977	185.176232444392	522.107282385441	681.794077449492	498.23903608051
MAPRE2	8547.36461670194	1.47446	0.298370304798651	4.94170849453335	7.7440942570026e-07	0.000285218232442042	NOT	12568.1477711616	13065.6943225444	12077.605382762	4562.11363264988	2804.3266922462	6206.29989884758
CDKL2	94.8650169568814	-2.18644	0.442851614239437	-4.93719	7.92580069471877e-07	0.000285218232442042	DOWN	30.0713358873998	31.4129531716887	41.1502738765315	172.502406074485	210.817905527145	83.2352272040382
LIMD1	968.462240854828	1.42689353182026	0.294736726172778	4.84124781580087	1.29026344401796e-06	0.000449502652070899	NOT	1285.54960918634	1615.67289146386	1335.59475864482	445.056207672171	733.825730728532	395.074247433252
LOC105607655	21.2762895999011	4.24292954594411	0.876881825475251	4.83865604540787	1.30720042285062e-06	0.000449502652070899	UP	38.4244847450108	46.0723313184768	36.6774180203868	0	1.79419494065656	4.68930857487539
PGM2L1	2618.0983651798	-1.1803	0.248016672897985	-4.75895	1.94600383380242e-06	0.000654618767918667	NOT	1607.14584020437	1377.98154579808	1824.03061813582	2830.18947566205	3908.65367822031	4160.58903305819
ATP2A2	47504.4637258242	1.06916667723341	0.225065113854404	4.75047713491954	2.02937241288134e-06	0.000668138483338849	NOT	58889.6994461579	62721.1964994719	71418.0894550629	33016.9605226564	25002.1064980491	33978.7299335471
LOC114111294	121.644383515484	3.32777338547436	0.708104715510508	4.69954981598337	2.60735616633099e-06	0.000840546444120951	UP	263.959503900509	122.510517369586	278.211634252202	4.60006416198626	54.722945690025	5.86163571859424
SMCR8	377.352815266734	1.17445520308742	0.250940968191543	4.68020511577433	2.86588047000524e-06	0.00090503335495635	NOT	502.024246342424	540.302794553047	526.902419853849	262.203657233217	240.422122047979	192.261651569891
FAM13C	510.962465934423	-2.61666	0.559901710705798	-4.67343	2.96217521314853e-06	0.000916733984965208	DOWN	177.922070667115	120.416320491474	131.501962170655	307.054282812583	1946.70151061236	382.178648852344
FGFR1OP2	326.473780597642	-1.18684	0.255223888320376	-4.6502	3.31609990313033e-06	0.00100614372354978	NOT	197.969627925382	191.619014347301	208.435082896344	454.256335996143	518.522337849745	388.040284570939
COPS2	1143.97412902006	-1.07638	0.232145540032826	-4.63665	3.54098224675604e-06	0.00104099232925101	NOT	832.808941103822	657.577819727351	717.446079325615	1388.06936087935	1786.1210634236	1481.82150966062
SYNJ2	146.575482871013	2.25349695714925	0.486173501879376	4.63517026007797	3.5664381063862e-06	0.00104099232925101	UP	161.215772951893	212.560983128427	352.461041464205	69.0009624297939	19.7361443472221	64.4779929045366
ANGPT1	153.286864714233	-1.66618	0.359761727790461	-4.63136	3.63277664337305e-06	0.00104099232925101	DOWN	72.6723950612162	47.1194297575331	100.191971177642	257.603593071231	244.010511929292	198.123287288485
FCHO2	167.566502403597	-1.49812	0.323757359131679	-4.62728	3.70497843831671e-06	0.0010413114237858	NOT	112.767509577749	70.1555954167715	79.6168342393762	257.603593071231	275.408923390782	209.846558725674
UBA6	331.607083851426	-1.24247	0.268715099346242	-4.62376	3.76847872121007e-06	0.0010413114237858	NOT	230.546908470065	164.394454931838	195.911086499139	431.256015186212	533.772994845326	433.761043175974
ASB5	39564.3881995588	0.946368719928092	0.205363057131694	4.60827148342074	4.06030291996595e-06	0.00107153959551083	NOT	59364.1583012702	48745.5736333875	48174.4467130212	25893.7611678207	26465.2724721545	28743.1169096987
PATL1	1852.84397647725	0.957099787424033	0.207701864489687	4.60804620014162	4.06470359806395e-06	0.00107153959551083	NOT	2621.21811151835	2291.05138465517	2425.18244520167	1145.41597633458	1280.15809015845	1354.03785099527
PPP1R3A	4547.20867618383	-1.07827	0.234050410374354	-4.60698	4.08561691451072e-06	0.00107153959551083	NOT	3498.29874156751	2849.15485267217	2420.70958934553	6927.69662795131	5823.05967990086	5764.33256566558
ESRRB	178.327968867934	1.96651596167651	0.428281427935101	4.59164426334755	4.39767496558192e-06	0.00113416037362358	UP	133.650381721777	358.107666157252	360.512182005265	85.1011869967459	79.8416748592168	52.7547214673482
LOC101118793	488.435070846767	-1.26595	0.2760878765594	-4.58531	4.53310979521457e-06	0.00114992362247787	NOT	334.125954304442	275.386889471805	251.374499115334	577.308052329276	871.081643688759	621.333386170989
FST	508.399275014296	-1.7322	0.378369078287174	-4.57807	4.69288852954663e-06	0.00116360434372222	DOWN	268.136078329315	293.187562935762	144.920529739089	554.307731519345	1177.88897854103	611.954769021239
ABCA1	695.297163062736	-1.40198	0.306370900836971	-4.57609	4.73743528851621e-06	0.00116360434372222	NOT	392.597996307719	353.919272401027	398.97874236811	650.909078921056	1367.1765447803	1008.20134359821
WDR81	433.283798160877	1.29285180405297	0.282987771962553	4.56857833498209	4.91043544143439e-06	0.00118725121907431	NOT	581.379160489729	587.42222431058	678.084947791541	271.40378555719	303.218944970958	178.193725845265
SLC19A2	1333.31983811264	1.51674420753006	0.332473034460524	4.56200669023023	5.06670323959156e-06	0.00120618716814523	UP	2369.78833090426	2186.34154074954	1371.37760549397	557.757779640834	515.83104543876	998.822726448459
EGR2	183.760568263609	-1.89333	0.415719709410478	-4.55434	5.25501160821232e-06	0.00123206135796178	DOWN	77.6842843757828	50.260725074702	105.559398205016	424.355918943233	270.026338568812	174.676744414108
PLEKHH3	264.313359301615	-1.42303	0.313285996773255	-4.54227	5.56506437687894e-06	0.00128528068907201	NOT	157.874513408849	101.56854858846	170.863093704729	450.806287874654	392.928692003786	311.839020229214
ALG2	277.466416708085	1.55550399646483	0.346701221019332	4.48658355425316	7.2374342130761e-06	0.00164694201489911	UP	426.845906623925	458.629116306656	356.933897320349	193.202694803423	147.123985133838	82.0629000603194
BIRC3	485.323419843229	-1.49056	0.332644562980102	-4.48094	7.43133338084626e-06	0.00166655728601761	NOT	337.467213847487	189.524817469189	237.061360375671	702.659800743402	944.643636255677	500.583690367948
TAF1D	289.207815224018	-1.606	0.359247285164187	-4.47046	7.8050806125084e-06	0.00172342023959593	DOWN	163.721717609177	121.46341893053	144.02595856786	315.104395096059	663.852128042926	327.079273097559
ZBTB10	1371.5424788815	-1.17011	0.261907078841319	-4.46767	7.90764101145862e-06	0.00172342023959593	NOT	995.695343827237	669.09590255697	866.839464920849	1725.02406074485	2320.79115573926	1651.80894549986
NR4A2	6345.67018545441	-1.76316	0.395892867516347	-4.45362	8.44347402434743e-06	0.00181464329239933	DOWN	4098.05482954398	1783.20864171286	2782.11634252202	10143.1414771797	4993.2445198472	14274.2553019207
ALPK3	25056.8918432632	1.20365121558034	0.270728630114561	4.44596943836713	8.74963876477659e-06	0.00185468370200209	NOT	33775.1220908645	37690.3083138312	33361.2426886411	17134.0889873583	10104.0088083074	18276.5801705768
PHIP	447.28503598342	-1.488	0.335742915857561	-4.43196	9.33824184765357e-06	0.0019527020858188	NOT	299.042729102476	171.724144005232	234.377646861984	578.458068369772	915.936517205172	484.171110355884
NATD1	3209.58175554504	1.00307732472325	0.22696197753617	4.41958311965884	9.88914807956387e-06	0.00204032903177562	NOT	4580.03151862814	3862.74614167866	4403.9738759601	2548.43554574039	1874.03661551577	1988.26683574717
CRIP1	328.605456621855	1.21796382811048	0.275778331848571	4.4164594801424	1.00330697886149e-05	0.00204080563473463	NOT	467.776336026219	482.71238040495	427.605019847436	211.602951451368	149.815277544823	232.120774456332
NKTR	458.662252759671	-1.15263	0.261140186010159	-4.41384	1.01552303137241e-05	0.00204080563473463	NOT	289.018950473342	234.550050348609	330.096762183481	631.358806232614	719.472171203279	547.476776116702
EEA1	410.562397131974	-1.18683	0.269669942244926	-4.40105	1.07729752460487e-05	0.00213719255073534	NOT	305.725248188564	209.419687811258	236.166789204442	653.209111002049	557.097529073861	501.756017511667
BTG2	26976.0151811218	-1.68331	0.382924719406709	-4.39593	1.10300824716564e-05	0.00216049995147355	DOWN	19440.2833363182	10974.638739749	8015.35769421136	24428.640732228	40339.7819482517	58657.3886359726
NEU1	255.794992486749	1.10893054558283	0.252524417136373	4.39137948780598	1.12633758364424e-05	0.00217861847116386	NOT	369.209179506408	340.306992693295	339.042473895771	152.952133386043	163.271739599747	169.987435839233
C2CD5	391.22511934899	-1.2861	0.29333918281726	-4.38433	1.16343147324541e-05	0.00221896739201889	NOT	218.85250006941	187.430620591076	276.422491909744	486.456785130047	706.912806618683	471.275511774977
LOC114117877	164.666222153582	1.64475173779066	0.375341590275649	4.38201302600856	1.17587777010178e-05	0.00221896739201889	UP	367.538549734886	209.419687811258	171.757664875958	71.3009945107871	90.6068445031561	77.373591485444
GATM	291.197389595813	-1.54404	0.353949612363143	-4.36233	1.28686486539929e-05	0.00238826771234678	DOWN	118.614713778077	134.028600199205	193.227372985452	587.658196693745	279.894410742423	433.761043175974
GAS7	472.874098201938	1.28808101270724	0.295383904239085	4.36070142692901	1.29646172829992e-05	0.00238826771234678	NOT	703.335133810851	626.164866555662	682.557803647686	244.953416625768	202.744028294191	377.489340277469
ZNF644	400.042532177519	-1.29958	0.29922277915659	-4.34318	1.40433486459527e-05	0.00255655031702908	NOT	314.078397046176	174.865439322401	203.962	564.657875883814	631.556619111108	511.134634661418
TRDN	8486.57135088949	-1.0808	0.249063098449072	-4.33948	1.42821419599117e-05	0.00256978912427528	NOT	6538.84492573793	5355.90851577293	4450.49157686401	13380.4366311775	11729.5494245422	9464.19703124226
LOC101113965	267.984903970735	5.69200887806432	1.3186025693585	4.31669785144852	1.583807201052e-05	0.00281699225621594	UP	1344.02165118962	35.6013469279139	197.700228841597	16.1002245669519	6.27968229229795	8.20629000603194
CXCL11	12.5126361137859	6.99139768752188	1.62687602971248	4.29743727231478	1.72784134192698e-05	0.00301412499758761	UP	10.0237786291333	59.6846110262086	5.36742702737368	0	0	0
KLF4	2435.49592161551	-1.21539	0.282866979678501	-4.2967	1.7335991003315e-05	0.00301412499758761	NOT	1551.17974285837	1595.77802112179	1251.5050685493	3478.79852250211	2332.45342285352	4403.26075180799
DNTTIP2	527.879449919794	-1.13143	0.263715050820915	-4.29035	1.78395016723031e-05	0.00306720498752465	NOT	378.397643249781	312.035334838775	302.365055875384	680.809495973967	889.920690565652	603.748479015207
PPP1R9A	447.208318853973	-1.69906	0.396641243992156	-4.28362	1.83878075456828e-05	0.0031267355380428	DOWN	261.453559243226	179.053833078626	191.438230642994	438.156111429192	1150.07895696085	463.069221768945
EGR3	266.229514715914	-1.67951	0.394780394302898	-4.25428	2.09724409915106e-05	0.00352747339024603	DOWN	87.708063004916	102.615647027517	189.649088300537	558.907795681331	394.722886944443	263.773607336741
TMF1	393.488025758477	-1.54047	0.362319376810157	-4.2517	2.12153057729055e-05	0.00352995313473053	DOWN	299.042729102476	150.782175224106	153.866241451379	585.358164612752	758.047362427395	413.831481732753
LOC101112542	360.692181170243	-1.3031	0.307116184330208	-4.24302	2.20535152939157e-05	0.00363038399636225	NOT	188.78116418201	175.912537761457	259.425639656394	581.908116491262	591.187232946336	366.938395983999
RETREG1	15225.6104699983	1.8316692874864	0.433092794613341	4.22927675146775	2.3444379752948e-05	0.0037948996562254	UP	23297.767478763	22956.5861778701	25062.3059331501	8525.06890820104	2060.63288934406	9451.30143266135
PIK3CA	724.69130981781	-1.23052	0.29101708873543	-4.22833	2.35433867776682e-05	0.0037948996562254	NOT	530.424952458302	371.719945864984	397.189600025652	829.161565198024	1347.44040043307	872.211394926823
RSBN1L	366.534865397074	-1.64801	0.390989377210488	-4.21499	2.49793693701835e-05	0.00394886818527254	DOWN	257.27698481442	134.028600199205	140.447673882945	616.408597706159	739.208315550502	311.839020229214
SNAI2	386.28307288629	-1.392	0.330271379053858	-4.21472	2.50089881192135e-05	0.00394886818527254	NOT	308.231192845848	158.112	172.652236047187	601.458389179704	627.071131759467	450.173623188038
RIF1	235.584483523642	-1.23405	0.293938047175404	-4.19832	2.68897189543802e-05	0.00420294455656646	NOT	141.168215693627	120.416320491474	160.128239649981	280.603913881162	406.38515405871	304.805
USP2	8521.89247992221	1.07006760504596	0.255832368938954	4.18269044485649	2.88079519913307e-05	0.00439974815054908	NOT	8714.84020314561	13199.7229227436	12719.9074837044	5586.77792473232	4572.50580626324	6337.60053894409
LOC114110633	174.901553240945	1.43938012911632	0.344146689015407	4.18246106982562	2.8837040765516e-05	0.00439974815054908	NOT	237.229427556154	241.879739422003	287.157345964492	134.551876738098	73.5619925669188	75.0289371980063
ZBP1	27.9696588771855	4.14109018863337	0.990426050844035	4.18112001911133	2.90076691128337e-05	0.00439974815054908	UP	40.0951145165331	106.804040783742	11.6294252259763	4.60006416198626	0	4.68930857487539
RERE	6714.52243457995	0.982338728503089	0.235068468823983	4.1789472378733	2.92861612709419e-05	0.00439974815054908	NOT	8931.18675855774	8795.62688807285	9020.85569067269	5681.07924005303	3843.16556288635	4015.22046723705
RRAGC	915.417733170238	1.07040247708625	0.256277253745328	4.17673617710117	2.95721676967459e-05	0.00439999733595622	NOT	1481.01329245444	1073.2759000327	1165.62623611132	698.059736581415	490.712316269568	583.818917571986
KMT2E	659.177232564207	-1.10474	0.264769890082157	-4.17245	3.01337679636506e-05	0.00444085643304314	NOT	461.929131825891	405.227095914785	388.243888313363	1033.86442040641	997.572387005046	668.226471919743
HAUS6	111.404506668962	-1.32155	0.317606332479025	-4.16097	3.16902647523731e-05	0.00462618072432284	NOT	60.9779866605607	71.2026938558278	59.0416973011104	162.152261710016	161.47754465909	153.574855827169
LIFR	2211.20005565686	-0.946278	0.227591355123359	-4.15779	3.21336714330227e-05	0.00464706945565041	NOT	1627.19339746263	1481.64429126465	1424.15730459648	3171.74423968953	3199.04957919064	2363.4115217372
USP53	529.385336327503	-1.14196	0.27489843175027	-4.1541	3.26565359012009e-05	0.00467106921702874	NOT	339.137843619009	295.281759813874	356.03932614912	852.161886007955	803.799333414138	529.891868960919
MOB1B	653.651773434518	-1.47406	0.354991442892745	-4.15238	3.2903356899065e-05	0.00467106921702874	NOT	435.199055481536	307.84694108255	295.208486505552	752.110490484754	1485.59341086363	645.952256189085
ETAA1	252.704661459454	-1.23682	0.298975476305619	-4.13684	3.52114094768172e-05	0.00487247880440602	NOT	182.098645095921	109.945336100911	159.233668478752	351.904908391949	396.517081885099	316.528328804089
TMEM251	426.426169875528	1.71263505609518	0.414074345914578	4.13605690135773	3.5332461366536e-05	0.00487247880440602	UP	726.723950612162	645.012638458676	587.733259497418	307.054282812583	79.8416748592168	212.191213013112
KLF2	1301.59077600211	-1.22621	0.296524969698722	-4.13527	3.54533429351182e-05	0.00487247880440602	NOT	786.031	762.28766363298	789.906344195159	1343.21873529999	1504.43245774052	2623.66814764278
LMCD1	7891.52754867683	1.91654164004056	0.463791636648544	4.13233333375714	3.59099138201525e-05	0.00487247880440602	UP	12482.1103379282	15039.4748801655	9910.95400604549	3037.19236295143	1027.17660352588	5852.25710144449
LOC105605165	45.9199563769713	-2.3067	0.558578278882852	-4.12959	3.63405065584483e-05	0.00487247880440602	DOWN	19.2122423725054	13.6122797077318	13.4185675684342	110.40153988767	82.5329672702016	36.3421414552843
BMPR1A	1011.60471105241	-1.11691	0.270520367484867	-4.12875	3.64738420071126e-05	0.00487247880440602	NOT	808.58480941675	506.795644503245	599.362684723394	1647.97298603158	1305.27681932765	1201.63532231182
ZNF800	313.968890036447	-0.99527	0.241077698825152	-4.12842	3.65262725417538e-05	0.00487247880440602	NOT	200.475572582665	204.184195615977	224.537363978465	428.955983105219	400.105471766412	425.554753169942
CHD1	291.856876194569	-1.48545	0.360585690381858	-4.11954	3.7963308485421e-05	0.0050208909017385	NOT	204.652147011471	98.4272532712914	157.444526136294	378.35527732337	584.010453183709	328.251600241277
TOGARAM1	165.148619814356	-1.49825	0.365239311515343	-4.10209	4.09427877114491e-05	0.00533921588770231	NOT	103.579045834377	65.9672016605464	89.4571171228946	210.452935410872	340.897038724746	180.538380132703
PCM1	821.652755718029	-1.0115	0.246621910686787	-4.10143	4.10602746953971e-05	0.00533921588770231	NOT	580.543845603968	500.513053868907	553.739554990718	947.61321736917	1351.02879031439	996.478072161021
DPYD	434.806831687359	-1.25998	0.307528915330719	-4.0971	4.18356049488431e-05	0.00539470125815332	NOT	187.945849296249	239.785542543891	340.831616238228	718.760025310354	627.968229229795	493.549727505635
LOC114116679	15.7340722560408	-6.56455	1.6086762745324	-4.08071	4.48974282773729e-05	0.0057416760757361	DOWN	0.835314885761105	0	0	44.8506255793661	47.5461659273988	1.17232714371885
BCLAF3	173.755856245863	-1.89362	0.465046500506333	-4.0719	4.66311201837945e-05	0.00591450781741013	DOWN	114.438139349271	49.2136266356457	57.2525549586525	209.302919370375	445.857442753154	166.470454408076
LOC105603087	35.6749950857406	4.08797818070607	1.00501894637558	4.06756329863097	4.75073060757177e-05	0.00597665084728175	UP	2.50594465728332	68.061398538659	131.501962170655	4.60006416198626	2.69129241098484	4.68930857487539
ZNF280D	282.321	-1.1794	0.290816134182324	-4.05549	5.00283923778661e-05	0.006243059223025	NOT	183.769274867443	137.169895516374	197.700228841597	420.905870821743	441.371955401513	313.011347372932
CEP57	103.707984216336	-1.47719	0.364720220100061	-4.0502	5.11746930078425e-05	0.00633501759682684	NOT	65.1545610893662	49.2136266356457	50.095985588821	126.501764454622	196.464346001893	134.817621527668
RAB11FIP2	440.861872932286	-1.06632	0.26342961871731	-4.04783	5.1694866009745e-05	0.00634862187805392	NOT	314.913711931937	236.644247226722	303.259627046613	550.857683397855	709.604099029668	529.891868960919
UACA	901.203385823923	-1.03251	0.257448006875519	-4.01056	6.05751498463571e-05	0.00736100651760784	NOT	733.40646969825	467.005903819106	574.314691928983	1355.86891174545	1161.74122407512	1114.88311367662
CUL5	1522.58813811191	-0.967073	0.24120519768705	-4.00934	6.08898044625697e-05	0.00736100651760784	NOT	1263.83142215655	852.338129391821	975.082576639551	1888.32633849536	2196.99170483395	1958.9586571542
ZNF774	320.011782262401	1.32089858831457	0.329740302909701	4.00587546217031	6.17881996180544e-05	0.00741171008441686	NOT	390.092051650436	540.302794553047	440.129016244641	171.352390033988	123.799450905302	254.39499018699
STK40	2243.36558905607	0.868405097344662	0.217264128449015	3.99700173030841	6.41498323005991e-05	0.00763580388476516	NOT	2806.65801615731	2636.59386954374	3252.66077858845	1630.72274542413	1410.23722335605	1723.32090126671
LOC101118606	854.25967226402	1.16370159889711	0.291527710936614	3.99173579471534	6.55914258458293e-05	0.00773889544579287	NOT	1089.25061103248	1236.62325652548	1217.5113640426	381.80532544486	466.490684570705	733.876791967999
RSF1	283.219161138341	-1.33609	0.334842788730047	-3.99021	6.60161689831109e-05	0.00773889544579287	NOT	208.828721440276	144.499584589768	128.818248656968	384.105357525853	536.464287256311	296.598767360869
LOC105603774	902.919449237718	1.20606507080065	0.303315558683842	3.97627169550435	7.0004141727143e-05	0.00812634660848737	NOT	1161.9230060937	1268.03620969717	1349.01332621325	377.205261282874	481.741341566286	779.597550573034
CEP57L1	146.789288787465	-1.96672	0.494768615427236	-3.97503	7.03716198486046e-05	0.00812634660848737	DOWN	72.6723950612162	58.6375125871523	48.3068432463631	164.452293791009	428.812590816917	107.854097222134
MFSD11	826.118095709029	1.02650175303091	0.258584	3.96970362258838	7.19620868284661e-05	0.00824845430802729	NOT	1420.03530579388	986.366729591027	917.830021680899	573.858004207786	515.83104543876	542.787467541827
ERCC6L2	134.213824017038	-1.57167	0.396812437337583	-3.96074	7.47189487991212e-05	0.00845709173488886	DOWN	72.6723950612162	72.2497922948841	58.1471261298815	164.452293791009	304.116042441286	133.645294383949
PPP1R27	20893.9467248182	0.952237673598649	0.240554522444055	3.95851079382682	7.54185333248197e-05	0.00845709173488886	NOT	30129.8079294031	27958.575421242	24560.4515060907	10888.3518714215	15796.0922575403	16030.4013632115
STAG2	490.371940442564	-1.33874	0.33819293518306	-3.9585	7.54219115558138e-05	0.00845709173488886	NOT	302.38398864552	259.68041288596	271.95	523.257298425937	1073.82567198295	511.134634661418
SREK1IP1	243.730907865611	-1.12724	0.285098561278546	-3.95386	7.69002676824943e-05	0.0085608254828699	NOT	142.003530579388	132.981501760149	184.281661273163	293.254090326624	383.957717300503	325.90694595384
CD2AP	559.786206780462	-1.22586	0.310714066071955	-3.94531	7.96977088104532e-05	0.00879297688096754	NOT	394.268626079242	281.669480106142	330.096762183481	609.50850146318	1100.7385960928	642.435274757929
TWF2	7838.43582138643	1.18304720506977	0.300041977965615	3.94293896171204	8.04891458890952e-05	0.00879297688096754	NOT	13326.6136874327	11431.1736591775	7891.90687258176	5536.17721895047	3260.94930464329	5583.79418553287
RO60	273.973452245189	-1.05236	0.266937223891589	-3.94234	8.06903655872684e-05	0.00879297688096754	NOT	200.475572582665	169.629947127119	164.601095506126	313.954379055562	400.105471766412	395.074247433252
CMKLR1	63.5101832329325	1.72868998883652	0.440056983647377	3.92833213214437	8.5537025869748e-05	0.00925594362453483	UP	94.3905820910049	125.651812686755	72.4602648695446	35.6504972553935	22.427436758207	30.4805
CGNL1	283.096851115294	1.13296749188966	0.289329610229172	3.91583665077439	9.00912336637635e-05	0.00968105381745192	NOT	418.492757766314	370.672847425927	376.614463087386	181.702534398457	131.873328138257	219.225175875425
LOC101104528	396.968393168386	-1.22319	0.312741555690626	-3.91117	9.18490346908739e-05	0.00980187560556264	NOT	286.513005816059	197.901604981639	229.904791005839	455.40635203664	760.73865483838	451.345950331757
ZNF605	144.812846096101	-1.49015	0.381766017785456	-3.90331	9.488457297988e-05	0.0100399051352464	NOT	73.5077099469773	46.0723313184768	108.243111718702	218.503047694347	246.701804340277	175.849071557827
CCN2	850.516955969104	-0.964774	0.247298985362195	-3.90124	9.56994416913511e-05	0.0100399051352464	NOT	582.21447537549	503.654349186076	642.302100942383	1297.21809368013	915.936517205172	1161.77619942538
ZNF146	616.371243903755	-1.19673	0.306820532996416	-3.90042	9.60259764777344e-05	0.0100399051352464	NOT	428.516536395447	305.752744204437	389.138459484592	788.911003780644	1171.60929624873	614.299423308676
TTBK2	308.431888137288	-1.22918	0.315573245111252	-3.89508	9.81660252488531e-05	0.0101816857489323	NOT	194.628368382337	193.713211225414	165.495666677355	354.204940472942	603.746597530931	338.802544534747
SACS	2587.1731916932	1.27848390355098	0.328340840616967	3.89377057434784	9.86980006682077e-05	0.0101816857489323	NOT	3243.52770141037	4094.1548967101	3653.42866329902	1181.06647358997	1019.10272629292	2331.75868885679
PPARA	3388.32756234186	1.30310080027328	0.334899513112246	3.89102028893226	9.98235846342032e-05	0.010229603633309	NOT	4246.74087920946	5305.64779069823	4913.8794435606	2940.59101554972	1129.4457151433	1793.66052988984
DMXL1	457.115074599268	-1.21278	0.312921795006217	-3.87566	0.000106337587763582	0.0107287929733547	NOT	369.209179506408	215.702278445596	241.534216231815	531.307410709413	816.358697998734	568.578664703641
TPP1	2333.09573352887	0.894973854659896	0.230979430079434	3.87469072181931	0.000106760202237888	0.0107287929733547	NOT	2629.57126037596	3187.36764848735	3285.75991192392	1863.02598560444	1371.66203213194	1661.18756264961
DENND5B	350.206191863336	-1.44065	0.371813246391753	-3.87466	0.000106774855751365	0.0107287929733547	NOT	229.711593584304	158.112	178.01966307456	377.205261282874	806.490625825122	351.698143115654
C25H10orf71	24433.9522721106	0.823400616991601	0.212640025885595	3.87227481544141	0.000107824278944472	0.0107643412412049	NOT	30343.6485401579	34947.9575019428	28378.4812648959	19889.5274203881	16966.8044563187	16077.2944489603
KCNS3	2160.85718786508	-0.948433	0.245030798936745	-3.87067	0.000108536481080784	0.0107659840272055	NOT	1687.33606923743	1135.05470793702	1602.17696767104	3193.59454445896	2724.48501738698	2622.49582049906
LOC101105554	182.893120312725	-1.32748	0.343130600547074	-3.86874	0.000109401065884136	0.0107826247993065	NOT	97.7318416340493	74.3439891729967	140.447673882945	259.903625152224	310.395724733584	214.535867300549
CMIP	386.962189029859	1.32438442045136	0.342849189915167	3.86287749660152	0.000112059209977535	0.0109135654812859	NOT	343.314418047814	581.139633676242	734.442931578965	274.853833678679	175.831104184343	212.191213013112
CSPP1	216.45277101085	-1.27647	0.330460247447582	-3.8627	0.000112140164891073	0.0109135654812859	NOT	145.344790122432	102.615647027517	131.501962170655	297.854154488611	401.00256923674	220.397503019143
PRUNE2	240.342497234197	-1.51697	0.3932881847531	-3.85715	0.000114718449294275	0.0110947080273725	DOWN	70.1664504039328	148.687978345993	154.760812622608	501.406993656503	261.055363865529	305.977384510619
LOC105605730	200.334565657482	-1.54579	0.401119216385361	-3.8537	0.00011634770552202	0.0111823875481226	DOWN	89.3786927764383	73.2968907339404	144.02595856786	189.752646681933	432.40098069823	273.152224486492
N4BP2	229.679011192798	-1.61813	0.420341242614082	-3.84957	0.000118326090919809	0.0112361269997716	DOWN	116.108769120794	104.709843905629	118.083394602221	272.553801597686	584.907550654038	181.710707276421
KMT5B	792.817350670738	-1.14888	0.298447888890652	-3.8495	0.00011835909919625	0.0112361269997716	NOT	635.674628064201	386.379324011772	456.231297326762	1098.26531867422	1360.9	819.456673459475
LOC105609193	16.843262904661	-4.0534	1.05377043547551	-3.84657	0.000119784693720038	0.0113021240891699	DOWN	0	4.18839375622517	1.78914234245789	24.1503368504279	59.2084330416664	11.7232714371885
OSBPL8	485.426030530743	-1.07061	0.278776490604704	-3.8404	0.000122836102661161	0.0115197930459321	NOT	355.844141334231	273.292692593692	310.416196416444	581.908116491262	845.962914519567	545.132121829264
ZNF385A	134.34657802966	1.40481318548925	0.366178084811579	3.83642070281764	0.0001248404799832	0.0116372384774701	NOT	168.733606923743	269.104298837467	147.604243252776	82.8011549157527	78.0474799185602	59.7886843296613
LOC101111669	117.669374096355	1.51757242073482	0.396477805088261	3.82763524529953	0.000129380296234007	0.0119548701443704	UP	143.67416035091	226.173262836159	152.97167028015	56.3507859843317	41.2664836351008	85.5798814914759
KLHL28	388.701087861528	-0.99981	0.261288969241061	-3.82646	0.000130001898006038	0.0119548701443704	NOT	314.078397046176	229.314558153328	233.483075690755	553.157715478848	462.902294689392	539.27048611067
LOC114114883	529.237808398753	-1.65762	0.433321909472076	-3.82539	0.000130565662039459	0.0119548701443704	DOWN	461.09381694013	123.557615808642	178.914234245789	947.61321736917	825.329672702016	638.918293326772
PPP4R4	571.699507837963	-1.76047	0.460826180310704	-3.82025	0.000133318079770475	0.0121350821551079	DOWN	350.832252019664	169.629947127119	261.214781998852	489.906833251537	1638.09998081944	520.513251811169
LOC114109611	548.084250159872	1.88266375068375	0.493305431230884	3.8164261560757	0.000135398572073656	0.0122125218090476	UP	1338.17444698929	960.189268614619	288.051917135721	331.204619663011	124.696548375631	246.188700180958
TAF1B	132.113399326038	-1.30119	0.341002568656586	-3.81579	0.00013574730200053	0.0122125218090476	NOT	81.0255439188272	61.7788079043212	85.8788324379788	211.602951451368	211.715002997474	140.679257246262
EMC2	1118.12196638923	-1.00956	0.264970891021193	-3.81006	0.000138930665718152	0.0124266654411716	NOT	861.209647219699	582.186732115298	782.749774825328	1213.26692272388	1781.63557607196	1487.68314537922
ANGPTL4	744.743019167762	1.86268843512127	0.49003691491526	3.80111860642861	0.000144044326773511	0.0126709702151699	UP	322.431545903787	2103.62076406409	1078.85283250211	342.704780067977	299.630555089645	321.217637378964
AQP1	307.361192456085	1.38673653874706	0.364831429195085	3.80103364944892	0.000144093730164839	0.0126709702151699	NOT	367.538549734886	546.585385187384	419.553879306376	112.701571968663	136.358815489898	261.428953049303
KANSL1L	382.028450712791	-1.22756	0.322956783540475	-3.80099	0.000144118570367708	0.0126709702151699	NOT	312.407767274653	192.666112786358	180.703376588247	530.157394668917	664.749225513254	411.486827445316
FAM117A	317.037508818415	-1.13911	0.300837219639927	-3.78646	0.000152809130333987	0.0133324190099641	NOT	218.85250006941	193.713211225414	181.597947759476	486.456785130047	520.316532790402	301.288075935744
EXOC5	703.784684243316	-1.28064	0.338297668288381	-3.78556	0.000153365037079851	0.0133324190099641	NOT	594.744198661907	296.328858252931	339.937045066999	796.96111606412	1317.83618391224	876.900703501698
PFKFB3	31236.9504953056	-1.78428	0.471716882013159	-3.78252	0.000155245612133108	0.0133517615534042	DOWN	17928.3633930906	18446.7332008547	5795.03204722111	31769.1931187176	85330.1171826852	28152.2640292644
PKN2	481.832888326096	-1.06464	0.281470639312694	-3.78242	0.000155313240248983	0.0133517615534042	NOT	397.609885622286	228.267459714272	308.627054073986	687.709592216946	679.102785038507	589.680553290581
LOC443459	78.2042562760875	-1.54341	0.408368923270601	-3.77944	0.000157178342028177	0.0134374456604642	DOWN	48.4482633741441	42.931036001308	28.6262774793263	111.551555928167	146.226887663509	91.4415172100701
TNNT1	57785.8551264924	1.42716050296788	0.377970105610426	3.77585550228372	0.000159459416597679	0.0135575550133653	NOT	73983.8394318611	92067.1773524635	86681.2627785712	30806.629692822	14143.6387171956	49032.5827860408
EXOC6	209.744428281625	-1.22778	0.325557074576622	-3.77131	0.000162392170936244	0.0136640563278502	NOT	157.874513408849	83.7678751245033	134.185675684342	313.954379055562	255.672779043559	313.011347372932
IL33	203.734367835456	-1.74734	0.463340411604186	-3.77118	0.000162478115828127	0.0136640563278502	DOWN	136.15632637906	59.6846110262086	84.0896900955209	485.306769089551	145.329790193181	311.839020229214
TMTC3	337.819307404041	-1.03184	0.274176726781647	-3.76342	0.000167607732002477	0.0140085062872739	NOT	225.535019155498	184.289325273907	255.847354971479	382.955341485356	529.287507493684	449.001296044319
CLK1	1954.31364352718	-1.20769	0.321004962024149	-3.76222	0.000168409321149396	0.0140085062872739	NOT	1494.37833062662	771.711549584487	1276.55306134371	2305.78216119561	3681.68801822726	2195.7687401854
PRPF40A	437.137516226441	-1.26841	0.337261771662091	-3.76092	0.000169289820067223	0.0140085062872739	NOT	335.796584075964	181.148029956738	252.269070286563	501.406993656503	850.448401871208	501.756017511667
TLE4	2203.93206985212	1.16349211667958	0.309473771368608	3.75958231139972	0.00017019727498748	0.0140086842189163	NOT	2280.40963812782	4079.49551856331	2782.11634252202	1821.62540814656	1074.72276945328	1185.22274229976
LRRCC1	99.8673	-1.485	0.395409938521111	-3.7556	0.000172923984610484	0.0141578081368393	NOT	50.9542080314274	43.9781344403643	62.6199819860262	202.402823127396	137.255912960227	101.99246150354
LOC114116604	45.143116383061	2.70204599624944	0.720186234798232	3.75187120454537	0.000175519632748683	0.0142946884060691	UP	15.0356679436999	83.7678751245033	135.975	10.3501443644691	11.6622671142676	14.0679257246262
PLEKHH2	57.9436378482772	-1.62186	0.43289147542586	-3.74658	0.000179264363155456	0.0145232290862174	DOWN	33.4125954304442	23.0361656592384	28.6262774793263	106.951491766181	88.8126495624996	66.8226471919743
TMEM106B	1803.39956984309	-1.09436	0.292352129608093	-3.74329	0.000181626764151843	0.014568091293679	NOT	1484.35455199748	837.678751245033	1128.94881809093	1980.32762173509	3087.80949286993	2301.2781831201
ARHGAP5	712.352818462483	-1.11684	0.298366814504924	-3.74319	0.000181701022339411	0.014568091293679	NOT	583.885105147012	399.991603719503	364.98503786141	892.412447425335	1253.24516604861	779.597550573034
BTNL9	918.480036063363	-1.09368	0.292544646857275	-3.7385	0.000185118389565641	0.0147088424930438	NOT	418.492757766314	656.530721288295	683.452374818915	1100.56535075521	1062.16340486868	1589.67560688276
CSDC2	67.3965377811033	1.51339343814558	0.404847726016264	3.73817942127896	0.000185357650649059	0.0147088424930438	UP	120.285343549599	86.9091704416722	92.1408306365814	28.7504010124141	34.0897038724746	42.2037771738785
LOC114115623	317.89926689909	1.76100142800958	0.47280035420112	3.72461951934257	0.000195610021486278	0.015336919159155	UP	913.834485022649	223.03196751899	335.464189210855	178.252486276968	106.754598969065	150.057874396013
MAP2K3	3144.52932953323	1.03350821620763	0.277490413703161	3.72448259532742	0.000195716213593391	0.015336919159155	NOT	3423.95571673477	5207.22053742694	4043.46169395484	1945.82714052019	1603.11317947663	2643.6
TNNI1	18947.8799909877	1.29301696655917	0.347309390010712	3.72295424122939	0.000196905218985504	0.015336919159155	NOT	20422.6136419733	32561.6201593335	27753.1760162068	11362.1584801061	5959.41849539075	15628.293152916
LARP7	101.847290545494	-1.48693	0.399440088949443	-3.72253	0.00019723710176243	0.015336919159155	NOT	54.2954675744718	50.260725074702	56.3579837874236	132.251844657105	217.097587819443	100.820134359821
ZNF596	219.338409837172	-1.13062	0.303826858981935	-3.72125	0.000198240705877806	0.0153378834137658	NOT	151.19199432276	131.934403321093	129.712819828197	289.804042205135	381.266424889518	232.120774456332
MPEG1	405.779992090714	1.53150340034002	0.41219879679836	3.7154484977529	0.000202843579924777	0.0156159281380895	UP	426.845906623925	1043.95714373912	338.147902724542	238.053320382789	173.139811773358	214.535867300549
ADCY9	5590	0.892315951222051	0.240295536907032	3.71341042246357	0.000204484864004574	0.0156643504237959	NOT	8305.53590912267	6898.28451650285	6592.0949607861	4489.66262209859	3079.73561563698	4174.65695878282
NLRC5	462.169569571149	1.35138142027149	0.364523816391833	3.7072513770098	0.000209520945097509	0.0159710694799944	NOT	582.21447537549	781.135435535994	627.98896220272	299.004170529107	130.976230667929	351.698143115654
LOC101118514	74.0036869329061	2.58200576111147	0.69790292876812	3.69966316901551	0.000215885803652827	0.016375573165313	UP	115.273454235033	36.6484453669702	229.01021983461	19.5502726884416	37.6780937537877	5.86163571859424
SLC38A7	194.437881060071	1.05801018946531	0.286359218804458	3.69469575270695	0.000220150234891224	0.0166175840717405	NOT	238.064742441915	292.140464496705	257.636497313936	121.901700292636	110.342988850378	146.540892964856
NBN	302.128181413736	-1.21314	0.328573572825252	-3.69213	0.000222379449089868	0.0167043669670709	NOT	216.346555412126	146.593781467881	183.387090101934	345.00481214897	588.495940535351	332.940908816153
SLC37A1	61.0581727569808	1.51535308614025	0.41089184040196	3.68796100856574	0.000226058280002706	0.0168986754819414	UP	79.354914147305	82.720776685447	109.137682889931	34.500481214897	27.8100215801766	32.8251600241277
CLCN6	540.85189690585	0.834923083986017	0.226544670488556	3.6854677807492	0.000228282961719365	0.0169829353348339	NOT	634.003998292679	686.896576020927	758.596353202146	402.505614173798	393.825789474114	369.283050271437
ZFP37	77.0016263112973	-1.55453	0.422238861735944	-3.68164	0.000231741179708818	0.0171249955485744	DOWN	40.9304294022942	26.1774609764073	50.095985588821	111.551555928167	145.329790193181	87.9245357789136
ZMYM5	335.972248914502	-1.14282	0.310557694324405	-3.67988	0.000233339193632956	0.0171249955485744	NOT	271.477337872359	170.677045566176	186.070803615621	437.006095388695	581.319160772725	369.283050271437
NPPC	332.046110308483	-1.5834	0.430423338227614	-3.67871	0.000234412117407898	0.0171249955485744	DOWN	222.193759612454	166.48865180995	110.03225406116	338.10471590599	845.962914519567	309.494365941776
LOC114116943	37.7118348771979	2.64735412500324	0.719821376815378	3.67779314462099	0.00023526062569743	0.0171249955485744	UP	92.7199523194827	15.7064765858444	86.7734036092078	12.6501764454622	12.5593645845959	5.86163571859424
F2RL2	215.006965772135	1.38856931125408	0.377685159820193	3.67652600360349	0.000236431764595817	0.0171249955485744	NOT	370.879809277931	190.571915908245	371.247036060013	124.201732373629	80.7387723295451	152.40252868345
ZNF638	630.24355475845	-1.05545	0.287112855637949	-3.67609	0.000236832690150893	0.0171249955485744	NOT	512.048024971557	373.814142743096	342.620758580686	767.060699011209	1083.69374415656	702.22395908759
ZC3H6	155.526436140223	-1.58588	0.431750169231066	-3.67315	0.000239575679793987	0.0172427631122426	DOWN	119.450028663838	48.1665281965894	65.3036954997131	178.252486276968	339.102843784089	182.88303442014
AMOTL2	1337.31365567187	-0.777672	0.211865666388775	-3.67059	0.000241991980089383	0.0172467483862844	NOT	1042.47297742986	999.979009298758	913.357165824754	1652.57305019356	1557.36120848989	1858.13852279437
TGIF2	209.096180351117	-1.13667	0.309705902648449	-3.67016	0.000242402956280363	0.0172467483862844	NOT	165.392347380699	124.604714247699	101.981	331.204619663011	281.688605683079	249.705681612115
IFFO2	463.486458063426	-1.76229	0.480287211031311	-3.66925	0.000243263895705567	0.0172467483862844	DOWN	246.417891299526	193.713211225414	193.227372985452	517.507218223455	1366.27944730997	263.773607336741
TTC21B	269.055230382059	-0.967209	0.263734553965781	-3.66736	0.000245068268080955	0.0172467483862844	NOT	209.664036326037	160.206061175613	176.230520732102	353.054924432446	385.75191224116	329.423927384996
CEP295	337.112478633941	-1.15874	0.315971805156688	-3.66722	0.00024520386745396	0.0172467483862844	NOT	247.253206185287	152.876372102219	225.431935149694	434.706063307702	600.158207649618	362.249087409124
SLC30A4	335.762056769778	-1.06677	0.291119027156844	-3.66436	0.000247953274666175	0.0173612170687077	NOT	259.782929471704	162.300258053725	228.115648663381	522.107282385441	380.36932741919	461.896894625226
LOC105611734	27.4551534900465	-2.58744	0.706726337124274	-3.66116	0.000251080229878255	0.0175009706177302	DOWN	8.35314885761105	4.18839375622517	10.7348540547474	42.5505934983729	21.5303392878787	77.373591485444
NIPBL	408.950178808029	-1.0469	0.286068070711836	-3.65963	0.00025258100115312	0.0175266296495219	NOT	290.689580244865	238.738444104834	271.055064882371	510.607121980475	715.883781321966	426.727080313661
SYT7	351.678637346969	1.29747014582131	0.354729115408227	3.65763645966348	0.000254551743474235	0.0175845253505371	NOT	476.12948488383	419.886474061573	602.94096940831	186.302598560444	124.696548375631	300.115748792025
AGTPBP1	979.081831351221	-0.984444	0.269501773426228	-3.65283	0.000259366203040658	0.0178374783371162	NOT	847.844609047522	612.552586847931	511.694709942957	1354.71889570495	1424.59078288131	1123.08940368266
SMAD7	395.420275684344	-1.00488	0.275365188470719	-3.64928	0.000262976704842646	0.017939431743712	NOT	298.207414216715	238.738444104834	252.269070286563	479.556688887068	662.955030572598	440.795006038287
AGO3	326.304568953185	-0.983831	0.269616002841103	-3.64901	0.000263254642150686	0.017939431743712	NOT	260.618244357465	218.843573762765	178.01966307456	448.506255793661	463.79939215972	388.040284570939
ZNF248	140.870507945287	-1.4205	0.389607378193989	-3.64598	0.00026637132882664	0.017939431743712	NOT	73.5077099469773	68.061398538659	88.5625459516657	169.052357952995	307.704	138.334602958824
ZNF148	627.584307577311	-1.09371	0.299988398476329	-3.64583	0.000266530596943082	0.017939431743712	NOT	522.071803600691	301.564350448212	377.509034258615	684.259544095457	1059.4721124577	820.629000603194
ZNF25	277.645959397822	-1.08307	0.297080485791705	-3.64572	0.000266645295402207	0.017939431743712	NOT	222.193759612454	130.887304882036	180.703376588247	350.754892351452	426.121298405932	355.215124546811
LOC105605916	29.7850537710297	-3.5699	0.982068419583474	-3.63508	0.000277895875441676	0.0185306222129118	DOWN	1.67062977152221	4.18839375622517	8.05114054106051	109.251523847174	52.0316532790402	3.51698143115654
FAM76B	201.020566148745	-1.19456	0.328626156687556	-3.635	0.000277979256805953	0.0185306222129118	NOT	124.461917978405	89.0033673197848	152.97167028015	328.904587582018	291.556677856691	219.225175875425
IQCG	18.4365112146259	-2.84234	0.782144966001077	-3.63403	0.000279025137366449	0.0185306222129118	DOWN	4.17657442880553	2.09419687811258	7.15656936983157	42.5505934983729	35.8838988131311	18.7572342995016
USP1	512.899917613297	-0.882775	0.243305781888145	-3.62825	0.000285345812165863	0.0188694063993785	NOT	390.092051650436	336.11859893707	356.03932614912	596.858325017718	780.474799185602	617.816404739833
XPO4	1323.53496435099	0.966882997946398	0.266996774431878	3.62132838497301	0.000293094201504274	0.0192993177620304	NOT	1676.47697572254	2231.36677362896	1345.43504152833	976.363618381584	764.327044719693	947.240332124829
SMC5	325.029834333916	-1.21613	0.336533300572902	-3.6137	0.00030185763630216	0.0197921401022865	NOT	224.699704269737	152.876372102219	209.329654067573	371.455181080391	649.498568517674	342.319525965904
PDS5B	558.334058085678	-1.0295	0.285274498488632	-3.6088	0.000307616443929817	0.0200846280732911	NOT	455.246612739802	302.611448887268	343.515329751915	595.708308977221	924.907491908455	728.015156249405
ACSL1	16650.9123726875	0.889910714265556	0.24671237922032	3.60707767108373	0.000309664986953499	0.0201334286055397	NOT	22315.4371731079	21079.1386766422	21492.9669599467	11201.1562344365	8972.76889822344	14844.0062937681
ADIG	55.0623249451462	2.84951623335929	0.791669397224796	3.59937651164526	0.000318981064691662	0.0206523556277773	UP	21.7181870297887	41.8839375622517	226.326506320923	9.20012832397252	8.97097470328279	22.2742157306581
PODXL	4833.75123154008	1.15274652252364	0.320532145844288	3.59635230808844	0.000322710668804504	0.0208067703711704	NOT	4960.9351065352	5209.31473430505	9834.0208853198	3467.29836209715	2277.7304771635	3253.2078238198
AHCTF1	321.655	-1.08699	0.302529317903995	-3.59301	0.000326878314587283	0.0209380243633709	NOT	240.570687099198	156.017667419387	220.95907929355	431.256015186212	536.464287256311	344.664180253341
SEPT7	1567.00653651146	-0.804849	0.224032403910675	-3.59255	0.000327452623493328	0.0209380243633709	NOT	1318.96220461679	1078.51139222798	1025.17856222837	1994.12781422104	2176.3584630164	1808.90078275818
TACSTD2	23.8202339936742	2.53160441653282	0.705046369741267	3.59069208095043	0.000329801077411186	0.0209790166622843	UP	45.1070038310997	48.1665281965894	28.6262774793263	11.5001604049657	7.17677976262623	2.3446542874377
LOC105603910	185.638035105381	1.33800678491375	0.372714253046928	3.58989969923496	0.000330805225901342	0.0209790166622843	NOT	256.441669928659	171.724144005232	369.457893717555	133.401860697602	84.3271622108582	98.4754800723832
GSAP	144.556962668395	-1.45373	0.405163700452101	-3.58802	0.000333203669832037	0.0210448717835957	NOT	75.1783397184995	71.2026938558278	85.8788324379788	163.302277750512	334.617356432448	137.162275815105
SOCS4	201.401674733273	-1.12151	0.314691524503725	-3.56383	0.000365486960174537	0.0229900212265885	NOT	147.015419893955	90.0504657588411	143.131387396631	253.003528909244	318.469601966539	256.739644474428
IL6ST	2049.64990864913	-0.848628	0.238729523596755	-3.55477	0.000378312944721114	0.0236931201870908	NOT	1719.07803489635	1261.75361906283	1409.84416585682	2743.93827262481	2948.75938496905	2214.5259744849
BNIP2	939.977792076276	-0.900629	0.253428047161596	-3.55379	0.000379726884218594	0.0236931201870908	NOT	730.065210155206	590.563519627749	646.774956798528	1194.86666607593	1496.35858050757	981.237819292676
LOC114110256	713.13999184249	-4.68753	1.32063344001141	-3.54946	0.000386023697353343	0.0239892798909463	DOWN	7.51783397184995	32.460051610745	119.872536944679	573.858004207786	3255.56671982132	289.564804498555
LOC114117808	28.0891483719041	-2.46023	0.693627745327732	-3.5469	0.000389796559920533	0.0241268478728413	DOWN	8.35314885761105	2.09419687811258	15.2077099108921	62.1008661868145	38.575191224116	42.2037771738785
ALMS1	115.190754633897	-1.23126	0.348778949101069	-3.53021	0.000415224460311479	0.0255944851715715	NOT	83.5314885761105	63.8730047824338	59.0416973011104	167.902341912499	190.184663709595	126.611331521636
TRMT10C	535.889320497312	-1.09394	0.310059944400453	-3.52817	0.000418439248752429	0.0255944851715715	NOT	408.46897913718	321.459220790282	296.103057676781	539.357522992889	1011.02884905997	638.918293326772
BCLAF1	983.269085205491	-1.12128	0.317846251537689	-3.52774	0.000419116357207714	0.0255944851715715	NOT	725.053320840639	513.078235137583	619.93782166166	1227.06711520984	1915.30309915087	899.174919232357
PLCB4	448.163016302762	-1.13303	0.321298661138307	-3.52642	0.000421226007057071	0.0255944851715715	NOT	300.713358873998	176.959636200513	364.090466690181	588.808212734242	732.031535787875	526.374887529763
PHF3	744.766993520597	-1.06403	0.301791688506882	-3.5257	0.000422371572899374	0.0255944851715715	NOT	531.260267344063	364.390256791589	550.161270305802	852.161886007955	1358.20557007701	812.422710597162
LOC114116376	200.892647770564	-2.27961	0.646692818245728	-3.52503	0.000423432092795806	0.0255944851715715	DOWN	57.6367271175163	60.7317094652649	87.6679747804367	87.401219077739	787.651578948229	124.266677234198
SRSF5	1180.49423458029	-1.32388	0.375892902159123	-3.52197	0.000428348173041828	0.0257908935005807	NOT	753.454026956517	571.715747724735	696.870942387349	1237.4172595743	2825.85703153408	997.65039930474
CHD9	430.890648821599	-1.03264	0.293587999946824	-3.5173	0.000435957564461103	0.0261473153196555	NOT	347.49099247662	215.702278445596	285.368203622034	606.05845334169	678.205687568179	452.518277475475
LNX1	233.451385095925	-1.39138	0.395889742909107	-3.51457	0.000440472014456093	0.026316077033566	NOT	136.15632637906	112.039532979023	138.658531540487	257.603593071231	549.920749311235	206.329577294517
MYL2	105592.368810964	1.60235956257049	0.456283744987665	3.51176122352069	0.000445147748925823	0.0264930328393865	UP	124377.551174943	179781.56649377	172433.960681407	54809.7644900663	15702.7941206262	86448.5759049716
CEP170	358.136426958786	-1.01857	0.290131756412719	-3.5107	0.000446923695109651	0.0264930328393865	NOT	286.513005816059	164.394454931838	258.531068485165	511.757138020972	457.519709867422	470.103184631258
STC2	44.4919357044938	2.20238329172017	0.62750876935547	3.50972512142308	0.000448570156644647	0.0264930328393865	UP	113.60282446351	80.6265798073345	25.0479927944105	20.7002887289382	15.2506569955807	11.7232714371885
PMS1	180.329431007218	-1.24543	0.355043224371189	-3.50783	0.000451771396023578	0.0265806486010222	NOT	141.168215693627	92.1446626369537	87.6679747804367	220.803079775341	340.897038724746	199.295614432204
G2E3	67.1234312274143	-1.45943	0.416388272179399	-3.50497	0.000456660477006886	0.02667481289491	NOT	44.2716889453386	34.5542484888576	28.6262774793263	89.7012511587321	124.696548375631	80.8905729166005
TUT4	1008.52822975103	-0.869606	0.248113177475316	-3.50488	0.000456819530641796	0.02667481289491	NOT	837.820830418388	605.222897774537	696.870942387349	1501.92094888851	1306.17391679797	1103.15984223944
CIPC	3617.57457536283	0.94097232581128	0.268630721848368	3.50284702857786	0.000460313735133543	0.0267047410447038	NOT	4745.42386600884	5929.71846037578	3597.07067951159	1981.47763777558	2761.26601367044	2690.49079483476
RASGEF1A	227.545010493935	1.19230788276333	0.340408928254741	3.50257523760093	0.00046078362795243	0.0267047410447038	NOT	273.983282529643	342.401189571407	332.780475697168	110.40153988767	104.06330655808	201.640268719642
CNTNAP2	96.497189325404	-1.22683	0.351044854288553	-3.49478	0.00047444545043905	0.0271725711744872	NOT	55.1307824602329	69.1084969777152	49.201414417592	154.10214942654	116.622671142676	134.817621527668
ACSL3	1016.57147157264	-1.19283	0.341338717001721	-3.49458	0.000474817167207079	0.0271725711744872	NOT	778.51347352935	464.911706940993	612.781252291828	1206.3668264809	2088.44291092423	948.412659268548
B3GALNT1	2481.20746019329	-0.902166	0.258273894122217	-3.49306	0.000477520596341959	0.0271725711744872	NOT	2094.13441860309	1652.32133683083	1442.94329919229	3130.34366223165	3923.90433521589	2643.6
LATS1	313.304367851674	-0.924503	0.264672068438346	-3.49301	0.000477601343113173	0.0271725711744872	NOT	245.582576413765	171.724144005232	230.799362177068	428.955983105219	398.311276825756	404.452864583003
VGLL2	10157.2105030679	1.45215143690425	0.415801111113694	3.49241836563344	0.000478667884196721	0.0271725711744872	NOT	15917.7604630636	13035.3284678118	15677.3597757873	6311.28803024515	1905.43502697726	8096.09125452236
IRF8	153.812192015499	1.47749725200389	0.423159458495567	3.49158508061417	0.000480163512962744	0.0271725711744872	NOT	319.090286360742	218.843573762765	140.447673882945	106.951491766181	48.443263397727	89.0968629226325
TFAM	721.493952538947	-0.807699	0.231363536217481	-3.49104	0.000481148022606274	0.0271725711744872	NOT	599.756087976474	496.324660112682	477.701005436257	971.763554219598	958.100098310602	825.318309178069
ANOS1	364.698486455332	1.16342794728553	0.333374705477229	3.48985069404131	0.000483290479678778	0.0271781321205294	NOT	500.353616570902	421.980670939686	589.522401839875	297.854154488611	138.153010430555	240.327064462364
HAUS3	130.008243350879	-1.32256	0.379064569630188	-3.48902	0.000484803116654869	0.0271781321205294	NOT	108.590935148944	50.260725074702	63.5145531572552	195.502726884416	202.744028294191	159.436491545763
CSF1	465.673946161668	0.831324451512545	0.23836115748883	3.48766745501101	0.000487253695504132	0.0271781321205294	NOT	540.448731087435	608.364193091705	639.618387428696	325.454539460528	305.013139911615	375.144685990031
PRKAG2	1057.21934474373	1.03261970012662	0.296136015977686	3.48697775485853	0.000488511988874211	0.0271781321205294	NOT	1062.52053468813	1329.81501760149	1867.86460552604	612.95854958467	592.084330416664	878.073030645417
SDS	48.1841617803891	1.75748167733987	0.504201843063296	3.48567087074143	0.000490904591840583	0.0271781321205294	UP	52.6248378029496	109.945336100911	60.8308396435683	23.0003208099313	25.1187291691918	17.5849071557827
ARID4B	414.72073571932	-1.11188	0.319135428576618	-3.48405	0.000493895999685734	0.0271781321205294	NOT	367.538549734886	207.325490933146	212.01336758126	497.956945535013	697.044734445072	506.445326086542
PTBP2	661.764447122235	-1.10558	0.317408693584934	-3.48313	0.000495591335676919	0.0271781321205294	NOT	537.942786430152	337.165697376126	384.665603628447	787.760987740147	1244.27419134532	678.777416213213
C1QC	630.520795227047	1.26202196874118	0.362328376393397	3.48308896284441	0.000495663622188967	0.0271781321205294	NOT	811.090754074033	1362.27506921224	496.487000032065	417.455822700253	311.292822203913	384.523303139782
PHC3	472.891964912046	-1.01555	0.291631863951279	-3.48229	0.000497144764599749	0.0271781321205294	NOT	352.502881791186	275.386889471805	311.310767587673	579.608084410269	837.889037286612	480.654128924728
TIAM2	66.4432534729429	1.63001179679655	0.468206575078168	3.48139450310884	0.000498810231499959	0.0271781321205294	UP	88.5433778906771	130.887304882036	82.300547753063	17.2502406074485	42.1635811054291	37.5144685990031
PCF11	792.130725526729	-1.17699	0.338693037892609	-3.47511	0.000510648907589548	0.0277004552487916	NOT	677.440372352256	316.224	463.387866696594	1154.61610465855	1362.69105742866	778.425223429315
FAM126B	269.687567408984	-0.952601	0.274176210546844	-3.47441	0.000511976877417241	0.0277004552487916	NOT	213.005295869082	166.48865180995	171.757664875958	317.404427177052	415.356128761993	334.113235959872
LOC105613831	47.343904502033	-1.89459	0.545456477188732	-3.4734	0.000513915251124329	0.0277084480693306	DOWN	30.9066507731609	8.37678751245033	20.5751369382658	77.0510747132699	89.7097470328279	57.4440300422236
RRP9	288.670662873744	1.14358887466277	0.329355422717965	3.47220296306479	0.000516205908785412	0.0277353133074495	NOT	463.599761597413	352.87217396197	376.614463087386	121.901700292636	249.393096751261	167.642781551795
AP5M1	469.381299085294	-0.947012	0.2729192169516	-3.46993	0.000520585921591396	0.0278738634972501	NOT	370.879809277931	268.057200398411	322.94019281365	553.157715478848	764.327044719693	536.925831823232
PADI4	12.5450688145837	4.55259902723559	1.31308467991764	3.46710238636029	0.000526101453856487	0.028057595599784	UP	3.34125954304442	31.4129531716887	37.5719891916157	1.15001604049657	1.79419494065656	0
ATAD2B	281.212979192748	-1.17054	0.337753785471266	-3.46565	0.000528944335816513	0.028057595599784	NOT	231.382223355826	157.064765858444	130.607390999426	318.554443217549	516.728142909088	332.940908816153
BDP1	466.870154828924	-0.93449	0.269665025540931	-3.46537	0.000529498631008765	0.028057595599784	NOT	324.93749056107	291.093366057649	346.199043265602	708.409880945884	671.028907805552	459.552240337788
PON1	50.8141338779345	-3.1724	0.9157771831845	-3.46416	0.000531891605228606	0.028057595599784	DOWN	5.01188931456663	9.42388595150662	16.102281082121	6.90009624297939	228.759854933711	38.686795742722
SLTM	771.688972875205	-0.900754	0.260066294790665	-3.46356	0.000533083437142078	0.028057595599784	NOT	624.815534549307	491.089167917401	499.170713545752	823.411484995541	1236.20031411237	955.446622130861
GNPDA1	873.536036289987	0.905845788917281	0.262547808556801	3.45021272086262	0.0005601449874996	0.0293819780900638	NOT	1004.04849268485	1092.12367193571	1320.38704873392	725.660121553333	468.284879511361	630.71200332074
LOC114117374	34.4208751600328	-2.46859	0.71616299214285	-3.44697	0.000566915176858761	0.0296366400226773	DOWN	10.8590935148944	7.32968907339404	13.4185675684342	51.7507218223455	106.754598969065	16.4125800120639
DZIP3	72.9601222279506	-1.43083	0.415265914294852	-3.44558	0.000569841347613753	0.0296474451786375	NOT	40.0951145165331	27.2245594154636	50.9905567600499	88.5512351182356	130.079	100.820134359821
NEDD4	823.709162641005	-1.01062	0.293416003789376	-3.44433	0.000572473342929173	0.0296474451786375	NOT	588.896994461579	520.407924210977	530.480704538765	955.663329652646	1536.72796667234	810.078056309724
PDE4B	1051.67848107936	-1.77591	0.51563268810937	-3.44414	0.000572869723950666	0.0296474451786375	DOWN	404.292404708375	693.179166655265	329.202191012252	1843.47571291599	2640.15785517612	399.763556008127
ROCK1	325.243441296925	-0.903157	0.262309678773276	-3.4431	0.000575094900620889	0.0296633949740254	NOT	236.394112670393	206.278392494089	237.061360375671	493.356881373027	424.327103465276	354.042797403092
LOC106991466	28.4892322162814	-2.14971	0.625178806930815	-3.43855	0.000584836322565821	0.029986144871924	DOWN	10.0237786291333	11.5180828296192	9.84028288351841	51.7507218223455	23.3245342285352	64.4779929045366
N4BP2L1	266.381966531508	-1.08525	0.315689174352815	-3.43773	0.000586607750561921	0.029986144871924	NOT	212.169980983321	128.793108003924	170.863093704729	318.554443217549	458.41680733775	309.494365941776
KIAA1671	808.886126355622	1.17472748367237	0.341741425093893	3.4374746443151	0.000587165690590215	0.029986144871924	NOT	852.021183476327	796.841912121838	1713.99836407466	546.257619235869	392.031594533458	552.166084691577
NRIP1	1901.27281581413	-0.964832	0.280914062806332	-3.43462	0.000593390566271003	0.0302043606002549	NOT	1436.7416035091	1030.34486403139	1397.32016945961	2926.79082306376	2862.63802781754	1753.8014070034
SMARCAD1	132.791539937174	-1.22375	0.356606769614355	-3.43164	0.000599939872755153	0.0303429255477602	NOT	95.225896976766	64.9201032214901	78.7222630681472	169.052357952995	245.804706869948	143.023911533699
RBM20	3867.98307370009	1.24510957173502	0.362836583084643	3.4315987686516	0.00060003458818758	0.0303429255477602	NOT	2490.07367445385	7195.66047319484	6636.82351934755	2235.63118272532	2605.17105383332	2044.53853864567
LOC101105041	155.407785165512	-1.26976	0.37040666334432	-3.42801	0.000608021583632972	0.030646664446699	NOT	119.450028663838	52.3549219528146	101.086542348871	207.002887289382	252.084389162246	200.467941575923
CCP110	123.34619613515	-1.19284	0.348277602359074	-3.42497	0.000614857043458642	0.0308905775664903	NOT	97.7318416340493	69.1084969777152	58.1471261298815	196.652742924913	169.551421892045	148.885547252294
NIN	322.006054095392	-1.1872	0.346983380923149	-3.42148	0.000622808761932093	0.031188811592677	NOT	279.83048672997	134.028600199205	175.335949560873	457.706384117633	546.332359429922	338.802544534747
U2SURP	644.083446990156	-1.03021	0.301325687315328	-3.41893	0.00062867083658181	0.0313808145976353	NOT	481.141374198397	389.52061932894	399.873313539339	818.811420833555	1176.09478360037	599.059170440331
ERBIN	1019.77650757149	-1.0019	0.29395494415547	-3.40834	0.000653587892943286	0.0325196754193068	NOT	841.997404847194	494.23046323457	701.343798243494	1201.76676231891	1742.16328737752	1137.15732940728
SIK1	5254.64039696969	-1.06059	0.311281543846001	-3.40716	0.000656427408811622	0.0325562747562534	NOT	3129.0895620611	3895.2061932894	3193.61908128734	4463.21225316717	10151.5549742348	6695.16031777834
CD9	2057.43595220238	1.12622166372306	0.330798277096553	3.40455722323589	0.000662714136132547	0.0327630624361503	NOT	2389.83588816252	2416.70319734192	3658.79609032639	1081.01507806677	894.406177917294	1903.85928139941
FABP3	7357.49914535889	1.2939721765125	0.380307355187752	3.40243794620718	0.000667875201417233	0.0327818365605284	NOT	8805.88952569357	9719.1677113205	12830.8343089368	3698.45158623695	2142.26875914393	6948.38298082161
PGBD5	8.85808459290156	-4.74094	1.39351336384701	-3.40215	0.000668584003044818	0.0327818365605284	DOWN	0	2.09419687811258	0	17.2502406074485	19.7361443472221	14.0679257246262
RBM26	759.914231956897	-0.837694	0.246250660156068	-3.40179	0.000669449421812523	0.0327818365605284	NOT	603.932662405279	507.842742942301	524.218706340162	1007.41405147499	1129.4457151433	786.631513435347
SNX13	570.906446113446	-1.05204	0.309475882018321	-3.39941	0.000675306687273706	0.0329135229564613	NOT	479.470744426874	274.339791032748	360.512182005265	739.460314039292	979.63043759848	592.025207578018
FAM118A	216.43048531383	-1.05902	0.311621318079908	-3.39843	0.000677737534571813	0.0329135229564613	NOT	119.450028663838	130.887304882036	170.863093704729	348.454860270459	305.013139911615	223.914
MIER1	463.207946602102	-1.0953	0.322327253314541	-3.39811	0.000678519699050741	0.0329135229564613	NOT	417.657442880553	209.419687811258	258.531068485165	679.65947993347	708.70700155934	505.272998942824
CXCL10	115.045546507909	2.21517407909251	0.652443451948457	3.39519704347882	0.000685792249766668	0.0331623414777795	UP	146.180105008193	382.190930255546	39.3611315340736	50.6007057818489	21.5303392878787	50.4100671799105
P2RY2	207.354287287116	-1.56466	0.461218114968445	-3.39245	0.000692704707107325	0.0333922512080335	DOWN	65.9898759751273	160.206061175613	88.5625459516657	503.707025737496	255.672779043559	169.987435839233
STX8	545.933077423768	0.879561359411327	0.259803949967295	3.38548108880581	0.000710536052372543	0.0341454499205364	NOT	537.107471544391	797.889010560894	787.222630681472	385.255373566349	366.015767893938	402.108210295565
FLNC	194492.398919571	1.09552266925209	0.323864403132616	3.38265847884336	0.000717878448377959	0.0343914895052648	NOT	223079.193391361	356735.967202088	215130.948112993	92517.6404419082	100971.011577859	178519.632791219
LUC7L3	755.194601008946	-0.861045	0.254616582864648	-3.38173	0.000720306819133742	0.0344013201212207	NOT	602.262032633757	505.748546064189	500.95985588821	1055.71472517585	1111.50376573674	754.978680554938
LOC114112903	602.417550735131	-1.41066	0.417585453467599	-3.37813	0.000729799458868471	0.0346803074824612	NOT	252.265095499854	394.756111524222	340.831616238228	1120.11562344365	343.588331135731	1162.9485265691
PMEPA1	1201.57422219563	1.12498269212193	0.333049992461185	3.37781929916434	0.000730630750890679	0.0346803074824612	NOT	1703.20705206689	1531.90501633935	1706.84179470483	1023.51427604194	404.590959118054	839.386234902695
RESF1	88.2083728129926	-1.23642	0.366405912476799	-3.37447	0.000739592967136218	0.0349048266399664	NOT	61.8133015463218	49.2136266356457	46.5177009039052	149.502085264554	120.211061023989	101.99246150354
GPRASP1	38.5701718267902	-1.83015	0.542368973806327	-3.37436	0.000739872246213584	0.0349048266399664	DOWN	15.0356679436999	19.8948703420695	16.102281082121	35.6504972553935	86.1213571515147	58.6163571859424
PNISR	823.497313395965	-0.887454	0.263170468343106	-3.37216	0.000745803625946252	0.0350642975447345	NOT	613.121126148651	546.585385187384	574.314691928983	1110.91549511968	1307.0710142683	788.976167722785
UFL1	496.719739030326	-0.978394	0.290201331464081	-3.37143	0.000747784554075378	0.0350642975447345	NOT	415.98681310903	247.115231617285	339.937045066999	681.959512014463	760.73865483838	534.581177535795
FGF7	31.5257366594843	-2.91157	0.86434473571426	-3.36853	0.000755696173323702	0.0353282253353806	DOWN	5.01188931456663	8.37678751245033	8.94571171228946	11.5001604049657	131.873328138257	23.446542874377
OFD1	119.72910811676	-1.17917	0.350183463585497	-3.36728	0.00075913482474854	0.0353820851751774	NOT	73.5077099469773	68.061398538659	78.7222630681472	143.752005062071	220.685977700757	133.645294383949
JAK2	236.979442755512	-1.0262	0.305283150643558	-3.36148	0.000775267776590806	0.0360255062311295	NOT	192.122423725054	110.992434539967	164.601095506126	284.053962002652	330.131869080806	339.974871678466
LOC101117584	496.148547507726	1.10728883979655	0.329995139094171	3.35547015279084	0.000792302056429769	0.0367068323987852	NOT	835.314885761105	426.169064695911	772.01492077058	262.203657233217	401.00256923674	280.186187348805
ZNF711	56.2494132211776	-1.6545	0.493429396330655	-3.35306	0.000799222722841942	0.0368893132381905	DOWN	44.2716889453386	18.8477719030132	17.8914234245789	97.7513634422081	82.5329672702016	76.2012643417251
CCNT2	432.067256677673	-1.05883	0.315922605543175	-3.35156	0.000803569667576086	0.0368893132381905	NOT	270.642022986598	256.539117568791	313.99448110136	552.007699438352	806.490625825122	392.729593145814
LOC101120029	105.898260691367	2.0141244521567	0.601179503294011	3.35028796078512	0.000807275894289872	0.0368893132381905	UP	225.535019155498	239.785542543891	43.8339873902184	24.1503368504279	34.0897038724746	67.9949743356932
CCDC91	99.5816801705391	-1.129	0.337023136160114	-3.34991	0.000808380599664256	0.0368893132381905	NOT	63.483931317844	58.6375125871523	65.3036954997131	113.85158800916	142.638497782196	153.574855827169
ARFGEF3	120.150414426511	-1.04576	0.312193999358416	-3.34971	0.000808966795840532	0.0368893132381905	NOT	77.6842843757828	87.9562688807285	69.7765513558578	172.502406074485	160.580447188762	152.40252868345
AQP7	844.971372040992	1.25336326406605	0.37423116400863	3.34916860114073	0.000810544558678091	0.0368893132381905	NOT	1060.8499049166	1256.51812686755	1253.29421089175	535.907	230.554049874368	732.70446482428
ANKRD44	208.049977974705	-1.09009	0.325594542016711	-3.34798	0.000814015324202522	0.0369066464306724	NOT	158.70982829461	146.593781467881	93.9299729790393	273.703817638183	340.897038724746	234.46542874377
TEAD4	1699.91414457926	0.712145327149603	0.212744977929711	3.34741310502235	0.000815695558956312	0.0369066464306724	NOT	2211.91381749541	2213.57	1908.12030823134	1401.86955336531	1299.89423450568	1164.12085371282
VPS13C	709.168679625334	-1.22518	0.366337307528607	-3.34442	0.000824556827707431	0.0370751233318162	NOT	564.672862774507	318.317925473113	391.822172998278	768.210715051706	1536.72796667234	675.260434782056
CIP2A	134.354788333391	-1.06125	0.3173429486288	-3.34417	0.000825305608650119	0.0370751233318162	NOT	69.3311355181717	89.0033673197848	102.875684691329	184.002566479451	168.654324421716	192.261651569891
LOC114114505	17.4660571528526	-2.62122	0.78392223867821	-3.34373	0.000826607053733786	0.0370751233318162	DOWN	3.34125954304442	4.18839375622517	7.15656936983157	34.500481214897	40.3693861647725	15.240252868345
C1QA	321.420715833986	1.29246812723255	0.386729899849283	3.34204344617847	0.000831640425374139	0.0371930749775706	NOT	442.716889453386	628.259063433775	297.892200019239	221.953095815837	106.754598969065	230.948447312613
RNF138	149.367650210259	-1.07957	0.323315486296907	-3.33905	0.000840654467080502	0.0374878594340164	NOT	109.426250034705	75.391087612053	102.875684691329	207.002887289382	235.039537226009	166.470454408076
IFIT2	304.055245050021	1.61160599212872	0.482914749686389	3.33724739858394	0.000846125952832417	0.0376234281440483	UP	453.57598296828	681.661083825646	238.850502718129	98.9013794827046	85.2242596811865	266.118261624179
PPP4R3B	719.395638652067	-0.97269	0.292136882860361	-3.32957	0.000869805019627007	0.038565509666786	NOT	613.956441034412	363.343158352533	479.490147778715	898.162527627818	1184.16866083333	777.252896285596
FLRT2	1847.6023702082	0.77926273316072	0.234145106918748	3.32811880382849	0.00087434571332377	0.0386560730513486	NOT	2860.95348373179	2040.79485772071	2102.24225238802	1298.36810972062	1333.08684090782	1450.16867678022
ACSL4	2333.47105548343	-0.948841	0.285423214913016	-3.32433	0.000886314993915676	0.0390467219919974	NOT	1845.21058264628	1409.39449896977	1523.45470460289	3240.74520211932	3914.03626304228	2067.98508152005
KIAA1107	53.7902900101694	-1.42266	0.428070827828128	-3.32342	0.000889203015690792	0.0390467219919974	NOT	26.7300763443554	32.460051610745	28.6262774793263	60.950850146318	82.5329672702016	91.4415172100701
CLIC1	1526.07494154418	1.11579292228339	0.335785203726696	3.32293653770271	0.000890751768332369	0.0390467219919974	NOT	1686.50075435167	1962.26247479149	2615.72610467344	893.562463465831	597.466915238634	1400.93093674402
RAPGEF6	300.696246083513	-1.05299	0.317087904420978	-3.32081	0.00089755892737461	0.0392339741304936	NOT	240.570687099198	172.771242444288	173.546807218416	342.704780067977	546.332359429922	328.251600241277
TRIM33	461.775174074339	-0.939741	0.283149539992552	-3.31889	0.00090376951849828	0.0393941676880067	NOT	367.538549734886	293.187562935762	288.94648830695	556.607763600338	781.371896655931	482.998783212165
SERTAD3	394.663521106937	-0.913996	0.275524634423533	-3.31729	0.000908944902429273	0.0395084646634567	NOT	223.029074498215	280.622381667086	317.572765786276	602.608	522.110727731058	422.037771738785
MATR3	2775.69952098181	-0.895092	0.270095339754699	-3.31399	0.000919763357774258	0.0398630182802161	NOT	2253.67956178346	1874.30620591076	1696.10694065008	3018.79210630348	4791.39758902334	3019.91472221975
MXD1	1560.12174100509	-1.33223	0.402093099647725	-3.31323	0.000922254138834004	0.0398630182802161	NOT	1227.91288206882	563.338960212285	869.523178434535	2026.32826335495	3497.78303680996	1175.84
CHL1	28.0932949334009	-2.31942	0.70069421776835	-3.31018	0.00093237531672447	0.0401882330111266	DOWN	6.68251908608884	5.23549219528146	16.102281082121	23.0003208099313	44.8548735164139	72.6842829105686
SEC62	865.810984846088	-0.762838	0.230535311205514	-3.30899	0.000936347545483752	0.0402369134710246	NOT	736.747729241295	581.139633676242	608.308396435683	1005.11	1211.9786824135	1051.57744791581
TP53INP2	6686.88681080073	1.08013950782544	0.326495684075857	3.30828112133478	0.000938705296823051	0.0402369134710246	NOT	8116.75474494066	7619.73534101263	11500.6069773193	5500.52672169507	2478.68031051703	4905.01676931966
CNOT6L	765.216098807061	-0.911806	0.27580121012476	-3.30603	0.000946287958070477	0.0404272188662812	NOT	615.627070805935	455.487820989487	522.429563997704	931.512992802218	1281.95228509911	784.286859147909
PSIP1	324.072	-1.4046	0.424939947527284	-3.30541	0.000948370198297796	0.0404272188662812	NOT	266.465448557793	116.227926735248	150.287956766463	323.154507379535	755.356070016411	332.940908816153
YTHDC2	265.913929896287	-1.05478	0.319344157559489	-3.30297	0.00095667466182078	0.0405620164912379	NOT	168.733606923743	148.687978345993	201.278513526513	317.404427177052	486.226828917927	273.152224486492
MYH7B	917.919679782245	1.68750892521186	0.510924364456718	3.30285467401078	0.000957059731083396	0.0405620164912379	UP	1354.04542981875	1396.82931770109	1450.99443973335	560.057811721827	87.9155520921713	657.675527626274
FZD7	2093.37758066449	1.30082162232857	0.393929235580875	3.3021708084459	0.000959396279940097	0.0405620164912379	NOT	2335.54042058805	2549.68469910207	4047.93454981098	1890.62637057635	587.598843065022	1148.88060084447
BAZ1A	285.471373587594	-1.21158	0.367050684437469	-3.30084	0.000963944052066312	0.0406432432198205	NOT	228.040963812782	125.651812686755	162.811953163668	297.854154488611	583.113355713381	315.35600166037
USPL1	426.170249382216	-1.031	0.312594871420307	-3.29821	0.000973028275263985	0.0409147813354209	NOT	343.314418047814	274.339791032748	222.748221636008	563.507859843317	742.796705431815	410.314500301597
BAZ2B	151.155023754898	-1.02177	0.310022077654378	-3.2958	0.000981416184876411	0.0411019877075823	NOT	111.932194691988	95.2859579541225	92.1408306365814	209.302919370375	234.142439755681	164.125800120639
MRPS6	971.081843392612	0.980694147522213	0.297636010907019	3.29494453488217	0.000984411077638211	0.0411019877075823	NOT	1128.51041066325	1427.19517243373	1310.54676585041	579.608084410269	467.387782041033	913.242844956983
PPP1R12A	1209.01373229319	-0.852635	0.258843890104797	-3.29401	0.000987683909847219	0.0411019877075823	NOT	1046.64955185866	768.570254267318	770.225778428122	1416.81976189177	1903.64083203661	1348.17621527668
TNFRSF1B	429.50231665525	1.07625506077055	0.326760729888334	3.2937099300101	0.000988744768500633	0.0411019877075823	NOT	368.373864620647	724.592119826954	654.826097339589	325.454539460528	218.892	284.87549592368
TNNC1	36969.1519873301	1.20351344011816	0.365461075514266	3.29313713758603	0.000990761368419813	0.0411019877075823	NOT	40021.6068065861	60591.3982744314	54045.5173097968	19381.2203304886	12145.8026507746	35629.3665519032
TAX1BP1	762.921136849619	-0.975428	0.296301689413281	-3.29201	0.000994738134019698	0.0411566253631572	NOT	653.216240665184	441.875541281755	448.180156785702	921.162848437749	1324.11586620454	788.976167722785
ZMYM1	226.806155397954	-0.974109	0.296110164164083	-3.28968	0.00100300182727633	0.0413878674007307	NOT	156.203883637327	146.593781467881	156.549954965066	295.554122407617	374.98674259722	230.948447312613
UXS1	1579.13850542572	0.855811403423829	0.260458114547128	3.28579282281864	0.00101695778376182	0.0417570621161346	NOT	1621.34619326231	2201.00091889632	2280.26191546258	1393.81944108184	1006.54336170833	971.859202142925
BMPR1B	614.157586333983	-1.48979	0.453490661779156	-3.28516	0.00101924884638064	0.0417570621161346	NOT	419.328072652075	301.564350448212	246.901643259189	761.310618808726	1595.93639971401	359.904433121686
LOC114113052	36.3155730716384	-1.76379	0.536933675350232	-3.28494	0.00102004455731542	0.0417570621161346	DOWN	21.7181870297887	11.5180828296192	16.102281082121	40.2505614173798	55.6200431603533	72.6842829105686
LOC114116117	138.595044461432	-2.29659	0.699401709150963	-3.28365	0.00102471082881068	0.0418374020185132	DOWN	56.8014122317552	35.6013469279139	48.3068432463631	75.9010586727733	563.377211366159	51.5823943236293
LOC101110160	2640.44089655878	-1.19135	0.363382567056125	-3.27849	0.00104363929945791	0.0424980908416096	NOT	1969.67250062469	1219.86968150058	1635.27610100651	3186.69444821598	5743.21800504164	2087.91464296327
MBTD1	694.227392977161	-0.987085	0.301445293056309	-3.27451	0.00105845678477436	0.0429883472115446	NOT	523.742433372213	368.578650547815	504.538140573126	803.861212307099	1257.73065340025	706.913267662465
LOC114116900	1016.20047064301	0.731863512947136	0.223801772910867	3.27014171258872	0.00107493618439133	0.043543357375056	NOT	1262.99610727079	1381.12284111525	1162.0479514264	663.559255366518	824.432575231688	803.044093447411
CLK4	981.970654674064	-0.906197	0.277505795796425	-3.26551	0.00109268572898515	0.04414678582328	NOT	813.596698731316	515.172432015695	721.02436401053	1081.01507806677	1585.17123007007	1175.84
METRNL	2374.25051423742	1.09635292216191	0.336455405773035	3.25853858594707	0.0011198764594299	0.0451275217010893	NOT	3815.71839815673	3135.01272653454	2754.38463621392	1230.51716333133	976.939145187495	2332.93101600051
PLAG1	20.2135509824641	-2.42019	0.743121112066829	-3.2568	0.00112677283114114	0.0451880125811447	DOWN	4.17657442880553	4.18839375622517	10.7348540547474	27.6003849719176	51.1345558087119	23.446542874377
FAM102A	88.4141715406733	1.4341262365968	0.440418380057301	3.25628153032627	0.00112881763399901	0.0451880125811447	NOT	103.579045834377	143.452486150712	139.553102711716	55.2007699438351	24.2216316988635	64.4779929045366
PDLIM1	4769.5155122119	0.972409895584177	0.298749754749548	3.25493119282853	0.00113419841119726	0.0451880125811447	NOT	6606.50543148458	5562.18690826702	6786.21690494278	3280.9957635367	2028.33738041224	4352.85068462808
GREB1L	882.26261049208	0.816348441290643	0.250815834431521	3.25477234378329	0.00113483294354664	0.0451880125811447	NOT	1016.57821597126	1141.33729857136	1219.30050638505	602.608	788.548676418557	525.202560386044
LOC114115690	26.481942152465	2.64744210583906	0.813474805004908	3.2544856823477	0.00113597886093223	0.0451880125811447	UP	72.6723950612162	55.4962172699835	8.94571171228946	4.60006416198626	8.97097470328279	8.20629000603194
PPP1R3D	2188.02210906109	1.39510940580535	0.428787605152981	3.25361411813106	0.00113946947657169	0.0451967258332751	NOT	1934.58927542272	3593.64184284119	3982.63085431127	1565.17183111583	468.284879511361	1583.81397116416
ITIH4	265.804394891557	-1.26203	0.388049780305559	-3.25224	0.00114499416278177	0.0451967258332751	NOT	193.793053496576	148.687978345993	127.02910631451	373.755213161384	549.920749311235	201.640268719642
POLI	153.874477568694	-1.14018	0.350637729420616	-3.25174	0.00114699329613722	0.0451967258332751	NOT	107.755620263183	84.8149735635596	95.7191153214972	207.002887289382	282.585703153408	145.368565821137
LOC101104855	160.968260188253	-1.05649	0.324934854694584	-3.25139	0.00114841196219327	0.0451967258332751	NOT	113.60282446351	90.0504657588411	110.03225406116	207.002887289382	276.30602086111	168.815108695514
LOC114114517	103.321256431069	-1.13935	0.350483563419612	-3.2508	0.00115080198903389	0.0451967258332751	NOT	64.3192462036051	65.9672016605464	63.5145531572552	147.20205318356	172.242714303029	106.681770078415
PHF20L1	332.552269188047	-0.956337	0.294354043342728	-3.24894	0.00115837624102368	0.0453790226673427	NOT	263.124189014748	206.278392494089	209.329654067573	439.306127469688	549.023651840906	328.251600241277
CXCL13	21.4919812263882	7.77582957881207	2.39488616012766	3.24684726492284	0.00116690993650971	0.0455978897917962	UP	3.34125954304442	113.086631418079	12.5239963972052	0	0	0
NDRG1	2081.67	1.09012049540036	0.335948917394781	3.24489956346351	0.00117492055731308	0.0457048859673219	NOT	1932.08333076544	2528.74273032094	4037.19969575623	968.313506098108	1248.75967869696	1774.90329559034
DNAJB14	73.4118473696761	-1.62366	0.500398020028249	-3.24475	0.00117555542296718	0.0457048859673219	DOWN	59.3073568890385	31.4129531716887	16.9969	131.101828616608	118.416866083333	83.2352272040382
PTPRQ	36.4897411683487	-2.87648	0.887410976347698	-3.24143	0.00118930755784281	0.0461236720552873	DOWN	10.8590935148944	0	15.2077099108921	26.450368931421	130.079	36.3421414552843
EPC2	415.960727336121	-1.05603	0.326023234146454	-3.23913	0.0011989370123167	0.0463808783214714	NOT	349.161622248142	238.738444104834	222.748221636008	468.056528482102	775.092214363633	441.967333182006
ADAMTSL4	993.773749615814	0.67736530217576	0.209222708750285	3.23753241807141	0.00120568240393505	0.0464534656874381	NOT	1212.04189923936	1278.50719408773	1178.15023250852	710.709913026878	766.12123966035	817.112019172037
SLF1	107.713357561144	-1.30044	0.401710481200752	-3.23726	0.00120681744903387	0.0464534656874381	NOT	75.1783397184995	53.4020203918709	58.1471261298815	135.701892778595	220.685977700757	103.164788647259
PLXNA2	752.555847869641	1.01429771052284	0.313430210710989	3.2361197991157	0.00121166520271932	0.0464752345795824	NOT	829.467681560777	1061.75781720308	1128.0542469197	592.258260855731	305.910237381943	597.886843296612
AKAP11	656.752673051708	-0.967053	0.298868671892876	-3.23571	0.0012133898649445	0.0464752345795824	NOT	398.445200508047	352.87217396197	582.365832470044	834.911645400507	1087.28213403787	684.639051931807
PCGF5	775.338136804589	-0.916016	0.283431630180823	-3.23188	0.0012297961914097	0.0469873241132686	NOT	639.851202493007	512.031136698527	459.809582011678	966.013474017115	1305.27681932765	769.046606279564
DEK	2686.86379417012	-0.846445	0.262046836982271	-3.23013	0.0012373429022987	0.0470658296240234	NOT	2434.94289199362	1574.83605234066	1751.57035326628	3351.14674200699	4090.76446469695	2917.92226071621
HSPB6	11990.931073391	0.946031279172751	0.292889609926248	3.22999262217246	0.00123793412543476	0.0470658296240234	NOT	13268.9769603152	14081.379808429	20010.6625292203	9739.48584696541	5518.04653998924	9327.03475542716
KLHL34	4920.17936143203	1.50601800088788	0.46644084197128	3.2287438521102	0.00124335205666193	0.0471559552078104	UP	8215.32190146047	7722.35098804015	5895.22401839875	3653.60096065759	678.205687568179	3356.37261246706
SLC7A1	738.335095399139	0.948049123572448	0.293783318830475	3.22703524266302	0.00125080053273818	0.047322463187263	NOT	1075.8855728603	957.047973297451	884.730888345428	672.759383690491	496.094901091538	343.491853109622
TRANK1	377.162521039418	1.05446197542769	0.327103863806673	3.22363044922914	0.00126576632014943	0.047771873263396	NOT	436.869685253058	712.026938558278	378.403605429844	255.303560990238	191.978858650252	288.392477354837
FAM160A1	2958.82578901298	0.688634968344049	0.213695402021455	3.22250718466515	0.00127073978800932	0.0478428892449058	NOT	3994.4757837096	3845.99256665376	3114.89681821919	2341.43265845101	2127.91519961868	2328.24170742563
NAA16	305.555007012383	-0.897242	0.278569548107608	-3.22089	0.00127792994698107	0.0479499801418321	NOT	233.888168013109	187.430620591076	219.169936951092	416.305806659757	464.696489630048	311.839020229214
LOC105610290	11.2791588188298	-3.83067	1.18969664281898	-3.21987	0.00128247861148326	0.0479499801418321	DOWN	1.67062977152221	0	2.68371351368684	21.8503047694347	36.7809962834594	4.68930857487539
CDC42EP3	1213.97489051506	-0.716422	0.222506406422954	-3.21978	0.00128288043031656	0.0479499801418321	NOT	985.671565198104	901.551756027467	868.628607263307	1652.57305019356	1590.55381489204	1284.87054951586
STAB2	25.667252996108	2.31289577104767	0.719442793220408	3.21484319926892	0.00130515793563793	0.0486650937254489	UP	30.9066507731609	21.9890672201821	75.1439783832315	12.6501764454622	6.27968229229795	7.03396286231309
OPA1	857.14308515849	-0.686595	0.213690528192945	-3.21303	0.00131340698606601	0.0488549512076575	NOT	713.358912439984	604.17579933548	653.036954997131	1087.91517430975	1073.82567198295	1010.54599788565
FAR1	715.156443655583	-0.842662	0.262669427160987	-3.20807	0.00133629675850257	0.0495388807143379	NOT	601.426717747996	428.263261574023	506.327282915583	939.563105085694	1075.61986692361	739.738427686593
SLC9A3R2	3364.24402802043	1.03658204779242	0.323158339785253	3.20765989972981	0.0013381964675322	0.0495388807143379	NOT	3862.49603175935	4506.71168169828	5200.14221835386	1944.67712447969	1399.47205371211	3271.96505811931
FBP1	75.1776550797241	-2.43997	0.760832542540467	-3.20697	0.00134140595092596	0.0495391782449363	DOWN	15.0356679436999	30.3658547326325	25.0479927944105	16.1002245669519	290.659580386362	73.8566100542874
MICU3	441.546168484159	-0.934908	0.291586850189046	-3.20628	0.00134464886940097	0.0495407062026444	NOT	389.256736764675	243.973936300116	276.422491909744	577.308052329276	689.867954682446	472.447838918696
PIK3C2A	241.705725149924	-1.08297	0.337922412894749	-3.20478	0.00135167273177749	0.0496811967969714	NOT	221.358444726693	136.122797077318	107.348540547474	327.754571541521	366.912865364266	290.737131642274
MYEF2	102.161083224821	-1.21654	0.379704729764427	-3.2039	0.00135578603159126	0.0497142963337514	NOT	65.9898759751273	52.3549219528146	66.198266670942	115.001604049657	197.361443472221	116.060387228166
FILIP1L	2012.53900628762	-0.800067	0.249791228250314	-3.20294	0.0013603048595973	0.0497620742255523	NOT	1708.21894138146	1297.35496599075	1399.10931180207	3121.14353390768	2454.45867881817	2094.94860582558
LOC101121659	56.4359418598893	-1.42941	0.446710497937328	-3.19985	0.0013749729919651	0.0500403755134991	NOT	32.5772805446831	24.0832640982947	34.8882756779289	103.501443644691	86.1213571515147	57.4440300422236
ITSN2	403.913132051339	-0.814476	0.254573634646399	-3.19937	0.0013772636417005	0.0500403755134991	NOT	319.090286360742	238.738444104834	320.256479299963	466.906512441606	527.493312553028	550.993757547859
LOC114116873	50.6417841499129	1.71285763304642	0.53538501097229	3.19930068631502	0.00137761406027857	0.0500403755134991	UP	81.8608588045883	74.3439891729967	76.0385495544604	34.500481214897	8.97097470328279	28.1358514492524
CLOCK	369.701248753142	-1.08661	0.33992876126431	-3.19657	0.00139069742537613	0.0503489243308764	NOT	329.114064989875	175.912537761457	204.856798211429	518.657234263951	629.762424170452	359.904433121686
WDR91	499.685783050942	1.14348415512191	0.357850834797978	3.19542123121623	0.00139626890466626	0.0503489243308764	NOT	415.151498223269	970.660253005182	678.97951896277	248.403464747258	411.76773888068	273.152224486492
ATR	36.6756207186135	-1.80393	0.564569117062754	-3.19522	0.00139722140127252	0.0503489243308764	DOWN	15.870982829461	12.5651812686755	20.5751369382658	58.6508180653248	80.7387723295451	31.6528328804089
ISG20	17.001558302369	3.16655354722988	0.991362264031591	3.19414371730511	0.00140246279239669	0.0503489243308764	UP	30.0713358873998	56.5433157090397	5.36742702737368	2.30003208099313	5.38258482196967	2.3446542874377
SUZ12	235.754621891286	-1.06676	0.33402373953865	-3.19366	0.00140481916995133	0.0503489243308764	NOT	161.215772951893	115.180828296192	180.703376588247	300.154186569604	421.635811054291	235.637755887488
OTUD6B	1287.61646976482	-0.809991	0.253637904004648	-3.19349	0.00140563107864409	0.0503489243308764	NOT	1029.94325414344	858.620720026159	917.830021680899	1391.51940900084	2089.34000839456	1438.44540534303
RMI1	122.36973683193	-1.09107	0.341955239823823	-3.19067	0.00141941746627346	0.050725325342068	NOT	74.3430248327384	67.0143000996027	93.0354018078104	204.702855208389	161.47754465909	133.645294383949
NAA15	858.163242124653	-0.878247	0.275490979318389	-3.18793	0.00143293434139482	0.0510903824855839	NOT	660.734074637034	657.577819727351	496.487000032065	1023.51427604194	1429.07627023295	881.590012076574
LOC105605886	117.988194659204	-1.4674	0.460502826216147	-3.18651	0.00144000372324088	0.0512244083067342	NOT	63.483931317844	82.720776685447	42.0448450477605	262.203657233217	169.551421892045	87.9245357789136
LOC114115355	38.1982164057769	1.89062733522861	0.5936649402993	3.18467069029786	0.00144918817604711	0.0514328849453052	UP	64.3192462036051	35.6013469279139	80.5114054106051	25.3003528909244	15.2506569955807	8.20629000603194
DDX5	5416.65925268822	-0.702758	0.220893361700686	-3.18144	0.00146547171370825	0.0518917832904382	NOT	4471.4405834792	3746.51821494341	4150.81023450231	6524.04099773702	7802.95379691537	5804.19168855202
ADGRG1	1548.34582499716	0.828233412658125	0.260555045282302	3.17872721198227	0.00147923232055353	0.052259454174076	NOT	1816.8098765304	1826.13967771417	2299.04791005839	1309.86827012559	830.712257523986	1207.49695803041
KDM7A	1094.74996907013	-1.16623	0.367100427640472	-3.17688	0.00148869772916103	0.0524740516196759	NOT	934.717357166677	399.991603719503	689.714373017517	1320.21841449006	2162.90200096148	1060.95606506556
LOC101106282	30.7853084936505	-1.80744	0.56911424694794	-3.17588	0.00149382502920258	0.0525351102315471	DOWN	18.3769274867443	13.6122797077318	8.94571171228946	62.1008661868145	39.4722886944443	42.2037771738785
FSTL3	158.634150551241	1.15126859058346	0.362920150141272	3.17223662046682	0.00151269701011805	0.0530781712801966	NOT	191.287108839293	226.173262836159	239.745073889358	69.0009624297939	143.535595252525	82.0629000603194
TMEM120B	758.672227935649	1.01136910881631	0.319139544247766	3.16904979983028	0.00152938188024397	0.0535422063685412	NOT	1037.46108811529	812.548388707682	1191.56880007696	607.208469382187	307.704	595.542189009175
GLI2	117.063307929731	1.21853237821311	0.385464410795891	3.16120592222025	0.00157117380618982	0.0548811365168876	NOT	134.485696607538	185.336423712964	170.863093704729	83.9511709562493	42.1635811054291	85.5798814914759
BST.2A	43.7100604748019	2.84855096032446	0.901566452332458	3.15955740473143	0.00158008969733988	0.0549155579651171	UP	93.5552672052438	132.981501760149	3.57828468491578	10.3501443644691	5.38258482196967	16.4125800120639
SERPINE1	369.862	-1.72102	0.544733178873822	-3.15937	0.00158108968963169	0.0549155579651171	DOWN	106.08499049166	84.8149735635596	325.623906327336	415.15579061926	1015.51433641161	271.979897342773
LOC101110828	175.061411942812	-1.1845	0.374953395466695	-3.15906	0.00158280592299614	0.0549155579651171	NOT	118.614713778077	107.851139222798	94.8245441502683	220.803079775341	357.044793190655	151.230201539731
FGR	382.556926224965	1.01970410697685	0.323218510246964	3.15484439983872	0.00160583723875824	0.05558998978198	NOT	504.530190999708	493.183364795513	538.531845079825	251.853512868748	157.889154777777	349.353488828217
DDX46	436.346714870606	-0.95232	0.302126946854642	-3.15205	0.00162127751260843	0.0559992147993367	NOT	325.772805446831	259.68041288596	306.837911731528	511.757138020972	784.960286537244	429.071734601098
SLC16A1	4047.60206221195	1.00591658680758	0.319374833012739	3.14964262311632	0.00163470295693047	0.0563371794110069	NOT	5081.2204500848	5295.17680630767	5835.28774992641	2137.87981928312	1824.69625464772	4111.35
IFT80	69.1945943707818	-1.27175	0.404029059653537	-3.14768	0.00164571048203435	0.0564836710562256	NOT	48.4482633741441	41.8839375622517	31.3099909930131	77.0510747132699	112.137183791035	104.337115790977
MALL	567.059412357465	1.01743508073001	0.323254344872558	3.14747534524595	0.00164686993753668	0.0564836710562256	NOT	677.440372352256	659.672016605464	939.299729790393	397.905550011812	236.833732166666	491.205073218197
LOC114110536	109.188886393194	1.80960494113507	0.575036889431631	3.14693713463094	0.00164990431158162	0.0564836710562256	UP	39.2597996307719	251.30362537351	219.169936951092	42.5505934983729	43.0606785757574	59.7886843296613
USP15	1018.59293598126	-0.740922	0.235511009266258	-3.14602	0.00165509343012588	0.0565362378317173	NOT	912.163855251127	691.084969777152	684.346945990144	1355.86891174545	1313.3506965606	1154.74223656307
ENAH	2881.08190891019	1.2474	0.39681874462149	3.14349306296466	0.00166944372658541	0.0566683531597571	NOT	3763.09356035378	5697.26260690528	2702.49950828265	1104.0153988767	1193.13963553661	2826.48074350614
SLU7	587.504181139346	-0.941624	0.299564278152373	-3.14331	0.00167047682338233	0.0566683531597571	NOT	486.988578398724	343.448288010464	376.614463087386	601.458389179704	1042.42726052146	674.088107638338
DNAJA4	2677.95824270756	1.03905000894891	0.330608147893849	3.14284452929614	0.00167314681686748	0.0566683531597571	NOT	4372.03811207362	2888.94459335631	3546.08012275154	2559.93570614536	1089.97342644886	1610.7774954697
TINAGL1	2633.51267174873	0.713606595375413	0.227063406125823	3.14276354587925	0.00167360975791709	0.0566683531597571	NOT	3689.5858504068	2752.82179627899	3372.53331553313	1869.92608184742	1864.16854334216	2252.04044308391
WSB1	1533.32725629189	-0.713974	0.227304537286291	-3.14105	0.00168344778972904	0.0568770111315877	NOT	1277.19646032873	943.435693589719	1263.13449377527	2002.17792650452	1845.32949646527	1868.68946708784
AMACR	1425.18030778071	0.684597770234849	0.218271814949332	3.13644604271864	0.0017100890071081	0.0575504542265921	NOT	1862.75219524726	1581.12	1826.71433164951	1112.06551116018	967.968170484213	1200.4629951681
LPIN1	7502.25454955241	0.679539403327256	0.216670273451721	3.13628349889295	0.00171103716364341	0.0575504542265921	NOT	7861.98370478352	10768.3603472549	9081.68653031626	5520.07699438351	5985.43432203027	5795.98539854598
CCAR1	397.12077876123	-1.03093	0.328773501224488	-3.13568	0.00171453789572567	0.0575504542265921	NOT	365.867919963364	189.524817469189	227.221077492152	543.957587154876	642.321788755047	413.831481732753
FGFR3	357.680560114786	0.924787676635921	0.295213710042955	3.13260409383209	0.0017326297713177	0.0580318464964721	NOT	456.917242511325	440.828442842699	507.221854086812	330.054603622514	184.802078887625	226.259138737738
RASGRP3	930.200975809935	-0.737079	0.235364319776047	-3.13165	0.00173825846278091	0.0580946251686214	NOT	735.912414355534	601.034504018311	755.912639688459	1071.8149497428	1343.85201055176	1072.67933650275
SLC35A3	244.525191027016	-0.93671	0.299261352153944	-3.13007	0.00174761712107126	0.0582815244212428	NOT	197.969627925382	169.629947127119	135.975	347.304844229963	364.221572953281	252.050335899552
CEP83	128.98538392956	-1.26882	0.405554976323594	-3.12861	0.00175635823527688	0.0584470695326333	NOT	117.779398892316	59.6846110262086	49.201414417592	200.102791046402	198.25854094255	148.885547252294
ZNF292	209.850063585951	-1.06794	0.341437959007677	-3.12777	0.0017613902575398	0.0584887400110962	NOT	131.979751950255	118.322123613361	156.549954965066	285.203978043148	379.472229948862	187.572342995016
KRT80	63.1109159146059	1.98772243228597	0.635870832978275	3.12598460126866	0.00177210830752901	0.0586266829157463	UP	45.1070038310997	136.122797077318	120.767108115908	43.7006095388695	7.17677976262623	25.7911971618147
KLHL24	3891.17535146708	-0.81577	0.260978299467932	-3.12582	0.00177312185631183	0.0586266829157463	NOT	3353.78926633084	2412.5148035857	2691.7646542279	5896.13223962589	5254.29988371273	3738.55126131941
IKZF2	146.13721174006	-1.26329	0.404262542150289	-3.12493	0.00177847679560775	0.0586313847022358	NOT	131.979751950255	50.260725074702	75.1439783832315	226.553159977823	228.759854933711	164.125800120639
ALDH8A1	9.90552238964911	3.82646954864908	1.22484540724031	3.12404285963767	0.00178384470859126	0.0586313847022358	UP	16.7062977152221	23.0361656592384	16.102281082121	0	3.58838988131311	0
LOC114114872	117.00507999093	-1.35294	0.433092182186601	-3.12391	0.00178463113576018	0.0586313847022358	NOT	53.4601526887107	90.0504657588411	54.5688414449657	182.852550438954	229.656952404039	91.4415172100701
ARRDC3	3395.57110910064	-1.26003	0.403750112140983	-3.12083	0.00180343120274591	0.0590600974779754	NOT	1236.26603092644	1901.53076532623	2863.52231910386	5699.47949670098	6408.86432802522	2263.7637145211
PLK3	302.775729545646	-1.13022	0.36218900370013	-3.12052	0.00180531382364498	0.0590600974779754	NOT	163.721717609177	137.169895516374	268.371351368684	323.154507379535	346.279623546716	577.957281853392
UPF2	484.812341881364	-1.04227	0.33414378597665	-3.11923	0.00181325254805045	0.0591946622964824	NOT	370.04449439217	310.988236399719	270.160493711142	540.507539033386	963.482683132571	453.690604619194
CETN3	295.061868690686	-0.809776	0.259695907076598	-3.11817	0.00181978680392358	0.05928290737666	NOT	200.475572582665	229.314558153328	213.802509923718	333.504651744004	436.886468049872	356.38745169053
DCUN1D1	3393.60360117679	-1.0726	0.344179126799832	-3.11641	0.00183065502229055	0.0593986475386125	NOT	2877.65978144701	1441.85455058051	2241.79535509974	4167.65813075955	6550.60572833709	3082.04806083685
LOC114117916	28.3876612380687	-1.79233	0.575233256929141	-3.11582	0.00183431327140881	0.0593986475386125	DOWN	15.0356679436999	11.5180828296192	11.6294252259763	33.3504651744004	60.1055305119947	38.686795742722
PLAC8	45.3867836106393	2.26425297643216	0.726714942960739	3.11573746812922	0.00183485546875125	0.0593986475386125	UP	38.4244847450108	162.300258053725	25.0479927944105	11.5001604049657	23.3245342285352	11.7232714371885
KIF5B	2346.53297415833	-1.03011	0.331091861594675	-3.11124	0.00186301735362565	0.0597706081341997	NOT	2078.26343577363	1149.71408608381	1400.0038829733	2459.88431062215	4529.44512768748	2461.88700180958
LOC114109632	74.5228481560334	-1.50717	0.4844465872993	-3.11111	0.00186384831456703	0.0597706081341997	DOWN	48.4482633741441	40.8368391231954	26.8371351368684	140.301956940581	54.722945690025	135.989948671386
FAM214A	987.731441450653	-1.06489	0.342288652198718	-3.1111	0.00186393734456723	0.0597706081341997	NOT	877.08063004916	434.545852208361	604.730111750767	1519.17118949596	1632.71739599747	858.143469202197
DIS3	205.062539547259	-1.08759	0.349604109294335	-3.11091	0.0018651201659162	0.0597706081341997	NOT	139.497585922105	113.086631418079	141.342245054173	254.153544949741	394.722886944443	187.572342995016
PRKCI	132.233196036544	-0.97079	0.312107221339897	-3.11044	0.00186811322774999	0.0597706081341997	NOT	95.225896976766	94.2388595150663	78.7222630681472	190.90266272243	186.596273828282	147.713220108575
AGL	13446.990412444	-0.756203	0.243136741650038	-3.1102	0.00186962497771701	0.0597706081341997	NOT	11581.6408910777	9388.28460457871	9033.3796870699	20461.0853925149	13634.9844515195	16582.5674479031
VPS54	406.103815381641	-0.946451	0.304363724915358	-3.1096	0.0018733840600418	0.0597706081341997	NOT	336.631898961725	241.879739422003	254.058212629021	485.306769089551	709.604099029668	409.142173157878
PERM1	9480.08133142383	0.868718202829554	0.279490481632481	3.10822106626115	0.00188217222266525	0.0599274341018973	NOT	11556.5814445049	13394.4832324081	11801.1828908523	7684.40718259805	4338.36336650755	8105.46987167212
NRSN1	38.4300325742111	-2.27284	0.732118290990866	-3.10447	0.00190617505816387	0.0605670489733629	DOWN	9.18846374337216	19.8948703420695	10.7348540547474	13.8001924859588	114.82847620202	62.1333386170989
LOC101116026	526.444302193886	1.04033001080999	0.335226397947836	3.10336541865021	0.0019133323426286	0.0606698866185144	NOT	445.222834110669	828.254865293527	852.526326181185	250.703496828251	427.915493346589	354.042797403092
MAFB	1524.6853873399	-1.29854	0.419354550680645	-3.09652	0.00195804247118196	0.0619606323089358	NOT	688.299465867151	1071.18170315459	884.730888345428	3906.60448956683	1473.03404627903	1124.26173082638
MRPL1	323.00553897184	-0.745096	0.241014712409355	-3.0915	0.0019914958625697	0.0628425618127408	NOT	231.382223355826	252.350723812566	240.639645060586	432.406031226709	407.282251529038	373.972358846313
LOC101111154	102.312933034029	-0.998687	0.323082773353556	-3.09112	0.00199403501680598	0.0628425618127408	NOT	74.3430248327384	64.9201032214901	65.3036954997131	138.001924859588	128.284938256944	143.023911533699
MIER3	453.153706372153	-0.93696	0.303206344527402	-3.09017	0.00200039369028676	0.0629148210640189	NOT	378.397643249781	257.586216007848	296.99762884801	489.906833251537	796.622553651511	499.411363224229
WBP4	411.137271162367	-0.968205	0.313409736026138	-3.08926	0.00200653513119311	0.0629799688034122	NOT	362.52666042032	235.597148787666	236.166789204442	589.958228774738	652.189860928659	390.384938858376
BRCC3	828.668925870931	-0.67907	0.219979792585359	-3.08696	0.00202212560382743	0.0631586553281444	NOT	675.769742580734	558.103468017003	677.190376620312	1072.9649657833	1002.05787435669	985.927127867551
EMCN	979.142729933816	-0.709137	0.229723663974705	-3.08691	0.00202247300119511	0.0631586553281444	NOT	812.761383845555	708.885643241109	707.605796442096	1105.1654149172	1119.57764296969	1420.86049818724
FAM133B	380.847765786194	-0.870591	0.282053169065719	-3.08662	0.0020244728604601	0.0631586553281444	NOT	328.278750104114	207.325490933146	271.95	520.957266344944	542.743969548609	413.831481732753
RFX7	586.718799967274	-0.861595	0.279341140861008	-3.08438	0.00203975095140762	0.0635072559800434	NOT	537.942786430152	349.730878644801	361.406753176494	898.162527627818	706.015709148355	667.054144776025
SINHCAF	56.8964911652349	-1.59991	0.519505235276998	-3.07967	0.00207227076919787	0.0643901965513409	DOWN	38.4244847450108	23.0361656592384	23.2588504519526	55.2007699438351	138.153010430555	63.3056657608178
PTGIS	516.786638168744	0.978861236689283	0.317949590515415	3.07866802124982	0.00207928242063589	0.0644785895329053	NOT	847.844609047522	681.661083825646	526.902419853849	476.106640765578	261.055363865529	307.149711654338
CEP350	577.24498330134	-0.991165	0.322233906084441	-3.07592	0.00209854912324186	0.0648843375087375	NOT	510.377395200035	308.894039521606	339.937045066999	608.358485422683	1052.29533269507	643.607601901648
LOC100101238	228.564149528479	1.52077	0.494460546491712	3.07560590632379	0.00210075307560279	0.0648843375087375	UP	460.258502054369	441.875541281755	115.399681088534	97.7513634422081	174.036909243686	82.0629000603194
PPP1R3B	2413.31121231688	0.956450455289343	0.311124891194234	3.07416887031464	0.00211089909137592	0.0650678337449223	NOT	4015.35865585363	2691.04298837467	2849.20918036419	2164.33018821454	1707.17648603471	1052.74977505953
MIGA1	200.656474425888	-0.90118	0.293424162503802	-3.07125	0.00213162680865984	0.0655761296962275	NOT	168.733606923743	113.086631418079	137.763960369258	248.403464747258	289.762482916034	246.188700180958
ADORA2A	65.1701186517759	1.4646919821009	0.477263143640606	3.0689400629768	0.0021481968533257	0.0659129299763422	NOT	80.1902290330661	60.7317094652649	145.815100910318	32.2004491339038	28.7071190505049	43.3761043175974
ABI3	153.240453912017	1.34074590743789	0.436933214844285	3.06853739172863	0.00215109406992716	0.0659129299763422	NOT	122.791288206882	239.785542543891	296.103057676781	100.051395523201	49.3403608680553	111.371078653291
CCPG1	772.566807505294	-1.14105	0.372666491698876	-3.06186	0.00219965755154678	0.0672677884439426	NOT	684.958206324106	392.661914646109	368.563322546326	874.01219077739	1612.98125165024	702.22395908759
INTS6	1041.37424194291	-1.12762	0.368424491000041	-3.06067	0.00220845255960747	0.0673567535587647	NOT	834.479570875344	493.183364795513	634.250960401323	1081.01507806677	2276.83337969317	928.483097825328
SAMD13	597.497513142535	-0.716266	0.234052072577944	-3.06028	0.00221127250923177	0.0673567535587647	NOT	522.907118486452	414.650981866291	418.659308135147	768.210715051706	772.400921952648	688.156033362964
FIGN	99.8295781403378	-1.53415	0.501666608181114	-3.05812	0.00222733174928911	0.0677126355373274	DOWN	86.0374332333938	25.130362537351	42.0448450477605	217.353031653851	122.902353434974	105.509442934696
VLDLR	3386.69794993259	0.957656807636663	0.313274225918618	3.05692817475971	0.00223617851919746	0.0678482870707087	NOT	4757.95358929526	4474.25163008753	4180.33108315286	2916.44067869929	1297.20294209469	2694.00777626591
NFATC1	1571.18879041519	0.766877051329715	0.25115763833699	3.05336941535005	0.00226287183655574	0.0685238332658777	NOT	1659.77067800732	1875.35330434982	2401.92359474972	1302.96817388261	964.379780602899	1222.73721089876
TIFA	97.9971274164946	1.51941978411215	0.497862210540898	3.05188815688861	0.00227406816013047	0.0687283802926932	UP	142.003530579388	203.137097176921	90.3516882941235	39.1005453768832	27.8100215801766	85.5798814914759
MYOM3	3830.83637968836	1.24334959651876	0.407616622840424	3.05029168794599	0.00228619212705352	0.06896011106048	NOT	2936.96713833605	7340.1600577846	5881.80545083032	1899.82649890033	1317.83618391224	3608.42294836661
KIAA2026	435.826114696762	-0.960503	0.315132731837831	-3.04793	0.00230423357778184	0.0693690863474634	NOT	390.092051650436	233.502951909553	263.898495512539	583.058132531759	717.677976262623	426.727080313661
SCAF11	1024.84013465377	-0.978219	0.321011421764302	-3.0473	0.00230905257009291	0.0693791834361508	NOT	870.398110963072	537.161499235878	662.877237880649	1133.91581592961	1934.14214602777	1010.54599788565
GIMD1	55.2951479910928	-1.24777	0.40969371072475	-3.04561	0.00232212250040221	0.069636673587643	NOT	35.9185400877275	35.6013469279139	26.8371351368684	74.7510426322768	78.9445773888885	79.7182457728817
TSNAX	684.39659207965	-0.803589	0.263905030647377	-3.04499	0.00232684651175207	0.0696433712240842	NOT	566.343492546029	455.487820989487	474.122720751341	795.811100023623	1097.15020621148	717.464211955935
PTPN12	817.403973069269	-0.940817	0.309060279065775	-3.04412	0.00233361148027904	0.0697110116715016	NOT	751.783397184995	384.285127133659	543.00470093597	1335.16862301651	976.939145187495	913.242844956983
LOC114108999	186.641564051972	1.18881921936851	0.390925709940935	3.04103615888585	0.00235765515385931	0.0702721005968695	NOT	228.040963812782	285.857873862368	263.898495512539	87.401219077739	71.7677976262623	182.88303442014
BBS7	23.649931244999	-1.97362	0.649099105990368	-3.04055	0.00236147681985086	0.0702721005968695	DOWN	10.0237786291333	13.6122797077318	5.36742702737368	33.3504651744004	50.2374583383836	29.3081785929712
CREB1	513.96147510522	-0.845125	0.278044741065966	-3.03953	0.00236947522432148	0.0703747785434753	NOT	477.800114655352	315.176630155944	309.521625245215	575.008020248283	739.208315550502	667.054144776025
ZDHHC21	133.175531196146	-0.930492	0.306239616493317	-3.03844	0.00237804175385725	0.0704750406891761	NOT	104.414360720138	90.0504657588411	80.5114054106051	174.802438155478	187.49337129861	161.781145833201
DENND4A	520.72992010703	-0.934279	0.307536463039211	-3.03795	0.00238195982166467	0.0704750406891761	NOT	450.234723425236	298.423055131043	324.729335156107	531.307410709413	915.936517205172	603.748479015207
GBA	336.915095126831	0.779706086336291	0.256842684615939	3.03573406228095	0.00239950900673371	0.0708587831492319	NOT	392.597996307719	393.709013085166	491.119573004691	219.653063734844	254.775681573231	269.635243055335
LOC114109046	16.3361	2.85833410389279	0.941855091511694	3.03479179509994	0.00240701789404652	0.0709451331285255	UP	15.870982829461	30.3658547326325	40.2557027053026	3.4500481214897	8.07387723295451	0
TP53INP1	1116.29514888935	-0.770878	0.254096706469884	-3.0338	0.00241496918164787	0.0709477437229298	NOT	827.797051789255	729.827612022235	916.93545050967	1749.17439759528	1332.18974343749	1141.84663798216
PCSK6	389.734874520434	0.786990143688001	0.2594216141281	3.03363367132313	0.00241627639537185	0.0709477437229298	NOT	521.23648871493	547.63248362644	411.502738765315	327.754571541521	270.026338568812	260.256625905584
PNRC1	14694.8604983827	-0.852946	0.281221261123062	-3.03301	0.00242129682610306	0.0709605058468158	NOT	12922.3212827243	8020.77404317119	10476.3229862622	14146.3473141483	23645.6951229128	18957.7022410775
DQA	67.375187291509	1.97507531033979	0.65145234007391	3.03180323232196	0.00243097614256875	0.071109498733665	UP	138.662271036343	35.6013469279139	148.498814424005	20.7002887289382	50.2374583383836	10.5509442934696
NBEA	255.903429237235	-0.931617	0.307357683753931	-3.03105	0.00243704601230398	0.0711525471592298	NOT	233.052853127348	130.887304882036	163.706524334897	301.304	360.633183071968	345.83650739706
LOC105612706	10.6017571176804	4.97047881490379	1.64084886839342	3.0292118370234	0.00245192689818598	0.0714521974058942	UP	53.4601526887107	2.09419687811258	6.26199819860262	0	1.79419494065656	0
PEX2	741.44868238195	0.686611743796726	0.226758006520292	3.02794928537741	0.00246219404482047	0.0716165237773534	NOT	976.483101454732	890.033673197848	877.574318975596	488.75681721104	610.923377293558	604.920806158926
LOC114111323	66.1221324812116	-1.27789	0.422117393219399	-3.02734	0.00246716781656848	0.0716265568359862	NOT	40.9304294022942	27.2245594154636	47.4122720751341	116.151620090153	88.8126495624996	76.2012643417251
LOC101113705	32.5870492822286	3.07799406436259	1.01701027928607	3.02651224579886	0.00247392799921592	0.071688318089639	UP	12.5297232864166	157.064765858444	5.36742702737368	6.90009624297939	8.97097470328279	4.68930857487539
FBXO40	5140.93534460496	1.12708439749495	0.37259130454344	3.02498846256233	0.00248642612038208	0.0717908786704425	NOT	7699.09730206011	7636.48891603754	5821.86918235798	4295.30991125467	1421.00239299999	3971.84436291946
PFKP	308.000169951135	1.12856077460404	0.373084166894621	3.02494952813907	0.00248674621735538	0.0717908786704425	NOT	385.915477221631	344.49538644952	536.742702737368	259.903625152224	104.06330655808	216.880521587987
LOC101122953	162.897817678133	-1.12481	0.372101294061115	-3.02287	0.00250389645004079	0.0721513848564826	NOT	147.850734779716	79.5794813682782	79.6168342393762	238.053320382789	264.643753746842	167.642781551795
ZNF568	70.4192071292032	-1.27365	0.421504153992657	-3.02167	0.00251387255622897	0.0722934204205958	NOT	35.0832252019664	37.6955438060265	50.9905567600499	106.951491766181	123.799450905302	67.9949743356932
LOC114114581	579.873400970925	0.685224082117843	0.226866402001902	3.02038590144387	0.0025245280574086	0.0722934204205958	NOT	749.277452527711	643.965540019619	751.439783832315	435.856079348198	418.047421172978	480.654128924728
MBNL1	6083.44032169381	-0.660128	0.218562135992737	-3.02032	0.00252504583744674	0.0722934204205958	NOT	5538.97300748189	4351.74111271795	4255.4750615361	7268.10137593829	8113.34952164895	6973.00185083971
TTC3	453.132288675704	-0.901825	0.298614752069881	-3.02003	0.00252751327695117	0.0722934204205958	NOT	355.844141334231	249.209428495397	342.620758580686	677.359447852477	676.411492627522	417.34846316391
DCLRE1C	38.6777924354773	-1.48911	0.493451092493634	-3.01774	0.00254666618175939	0.0725994491948052	NOT	24.224131687072	18.8477719030132	17.8914234245789	58.6508180653248	69.0765052152775	43.3761043175974
ERF	592.631983392021	-0.904289	0.2996735429798	-3.01758	0.00254802212754964	0.0725994491948052	NOT	477.800114655352	389.52061932894	370.352464888784	1035.01443644691	544.538164489265	738.566100542874
MYSM1	244.076494142463	-1.08171	0.358531192463028	-3.01707	0.00255228773180652	0.0725994491948052	NOT	142.003530579388	119.369222052417	208.435082896344	412.855758538267	369.604157775251	212.191213013112
RASSF8	488.908336903697	-0.822919	0.273100021013889	-3.01325	0.00258463574107931	0.0732686005790763	NOT	458.587872282847	276.433987910861	323.834763984878	614.108565625166	645.013081166032	615.471750452395
RSRC2	809.171214768759	-0.842308	0.279544146183635	-3.01315	0.00258551796436211	0.0732686005790763	NOT	669.922538380406	582.186732115298	486.646717148547	839.511709562493	1359.99976501767	916.759826388139
ABHD3	251.812251945112	0.795166541355558	0.263990466326738	3.01210324910517	0.0025944433673691	0.0732686005790763	NOT	355.844141334231	306.799842643493	296.103057676781	165.602309831505	203.641125764519	182.88303442014
LOC101106044	597.059296043132	-0.857007	0.284524502246531	-3.01207	0.00259475204325538	0.0732686005790763	NOT	407.633664251419	323.553417668394	543.00470093597	650.909078921056	906.96554250189	750.289371980063
RPAP3	373.748719006183	-0.807678	0.268412943552774	-3.00909	0.00262034442231845	0.0738060518565845	NOT	341.643788276292	240.832640982947	232.588504519526	454.256335996143	507.757168205806	465.413876056383
SLC46A2	116.59544807021	1.78905001117514	0.594617448904031	3.0087411906136	0.00262332483657241	0.0738060518565845	UP	253.100410385615	165.441553370894	123.450821629595	25.3003528909244	19.7361443472221	112.543405797009
PPIG	121.338007535298	-1.20512	0.400725796094453	-3.00734	0.00263547696655703	0.0739657372308943	NOT	54.2954675744718	98.4272532712914	67.9874090133999	217.353031653851	182.110786476641	107.854097222134
SECISBP2L	1231.64495646873	-0.788305	0.262158353819126	-3.00698	0.00263856061467324	0.0739657372308943	NOT	1083.40340683215	705.744347923941	920.513735194585	1391.51940900084	1871.34532310479	1417.34351675609
LOC114113194	14.2064316233677	-4.45727	1.48322014769738	-3.00513	0.00265464895778777	0.0741587459038053	DOWN	1.67062977152221	2.09419687811258	0	11.5001604049657	69.9736026856057	0
ADM	447.946111148644	0.971149220545985	0.323168196333107	3.00508908848496	0.00265503071156186	0.0741587459038053	NOT	548.801879945046	479.571085087782	750.545212661086	305.904266772086	205.435320705176	397.41890172069
LOC114111483	269.887741093154	-1.75948	0.585659005392165	-3.00427	0.00266215185574817	0.0742236717402653	DOWN	143.67416035091	103.662745466573	121.661679287137	937.263073004701	179.419494065656	133.645294383949
BBC3	154.782419885864	-1.73155	0.576746262444733	-3.00228	0.00267967901847247	0.0745779732587104	DOWN	93.5552672052438	67.0143000996027	54.5688414449657	116.151620090153	505.962973265149	91.4415172100701
EAPP	544.480042452099	-0.933768	0.311232049992848	-3.00023	0.00269773673962237	0.0748249235169582	NOT	375.056383706736	382.190930255546	365.879609032639	499.10696157551	1024.48531111489	620.161059027271
HOOK3	2099.29115603542	-0.739137	0.246406435994497	-2.99967	0.0027027530860027	0.0748249235169582	NOT	1793.42105972909	1253.37683155038	1671.9535190269	2630.08668461565	3012.45330536236	2234.45553592812
FMR1	394.124003159294	-1.05436	0.351497321259981	-2.99963	0.00270305882421996	0.0748249235169582	NOT	321.596231018025	213.608081567483	233.483075690755	518.657234263951	752.664777605426	324.734618810121
LOC101108339	1213.62910849628	-0.776758	0.259000989876343	-2.99905	0.00270820379419861	0.0748334741275524	NOT	1048.32018163019	812.548388707682	823.00547753063	1208.66685856189	1872.24242057512	1516.99132397219
ATP11B	388.809189543841	-0.809799	0.270116360744035	-2.99796	0.00271791080423546	0.0749678284932967	NOT	325.772805446831	233.502951909553	288.051917135721	458.85640015813	589.393038005679	437.27802460713
LOC442995	173339.247375735	1.32138290780806	0.441080853881652	2.99578387086963	0.00273740377968301	0.075371149620667	NOT	130674.15478381	340159.351813388	271968.422048195	106171.780890724	41090.6525309165	149971.122187377
TRIM72	12646.2861872313	0.715212590155504	0.238873539379859	2.99410555062847	0.00275250705136825	0.0756523874118512	NOT	15373.1351575474	14852.0442595744	16928.8648443366	11709.463324336	7507.80872917736	9506.40080841614
LOC114118399	147.891664202611	-1.03787	0.346824809115499	-2.99248	0.00276717444671271	0.0759206691284264	NOT	118.614713778077	86.9091704416722	84.9842612667499	242.653384544775	213.50919793813	140.679257246262
GRAMD1C	126.815573372634	-1.24768	0.417317638483923	-2.98975	0.00279203942556267	0.0764491362681222	NOT	97.7318416340493	47.1194297575331	80.5114054106051	141.451972981078	259.261168924872	134.817621527668
DUSP16	1891.29740975095	0.863535970620393	0.288877153688379	2.98928440548095	0.00279631712083218	0.0764491362681222	NOT	2184.34842626529	2937.1111215529	2201.53965239444	966.013474017115	1260.42194581123	1798.34983846471
KRAS	1255.29	-0.82549	0.276887034643431	-2.98132	0.0028700560489511	0.078272637614065	NOT	1147.72265303576	693.179166655265	875.785176633138	1604.27237649271	1903.64083203661	1307.14476524652
ING2	469.87347370554	-1.17694	0.394814265167106	-2.981	0.00287313287868612	0.078272637614065	NOT	197.969627925382	432.451655330248	234.377646861984	771.660763173196	363.324475482953	819.456673459475
APOLD1	1654.00956388184	-1.22916	0.412521982510049	-2.97962	0.00288606433938849	0.078486747957289	NOT	466.941021140458	801.030305878063	1699.69	2027.47827939545	2998.09974583711	1930.82280570494
LOC101108647	20.0540884127707	2.35172126510244	0.789445893628455	2.97895179908207	0.00289236273549564	0.0785200367878237	UP	13.3650381721777	45.0252328794205	42.0448450477605	5.75008020248283	3.58838988131311	10.5509442934696
CPM	257.93064837792	-0.899266	0.302191411421838	-2.97581	0.00292211213748976	0.0791462654648453	NOT	142.838845465149	168.582848688063	229.01021983461	295.554122407617	397.414179355427	314.183674516651
UHRF1BP1L	171.66074019686	-1.28648	0.432364530680787	-2.97544	0.00292566006500527	0.0791462654648453	NOT	121.12065843536	90.0504657588411	88.5625459516657	159.852229629023	414.459031291665	155.919510114607
GGNBP2	589.685035327513	-0.869601	0.292374449545935	-2.97427	0.00293686317633114	0.0793106820079372	NOT	451.905353196758	401.03870215856	398.97874236811	693.459672419429	1037.04467569949	555.683066122734
STXBP3	446.051291247939	-0.792771	0.266841623614397	-2.97094	0.00296886538342449	0.0800352316082064	NOT	368.373864620647	308.894039521606	302.365055875384	589.958228774738	664.749225513254	441.967333182006
CNR1	111.611254414069	1.67066682149971	0.562459536367875	2.97028801802912	0.00297520661862918	0.0800666908115965	UP	195.463683268099	94.2388595150663	219.169936951092	65.5509143083042	14.3535595252525	80.8905729166005
ZC3H15	699.701007978429	-0.960202	0.323511561777155	-2.96806	0.00299684611841322	0.080408921328334	NOT	526.248378029496	426.169064695911	473.228149580112	769.360731092202	1368.97073972095	634.228984751897
FGD4	60.645783738723	-1.29262	0.435532967161309	-2.96791	0.00299831637627302	0.080408921328334	NOT	23.3888168013109	36.6484453669702	45.6231297326762	94.3013153207184	92.4010394438127	71.5119557668497
RAB11FIP3	795.31702803897	0.730391607670053	0.246145953118685	2.96731105433969	0.00300416863970386	0.0804264801570546	NOT	1173.61741449435	803.124502756176	1000.13056943396	557.757779640834	583.113355713381	654.158546195117
CLEC9A	14.2520155282243	2.55035826207346	0.859705963430036	2.96654713420632	0.00301164194934011	0.080487301423297	UP	25.0594465728332	35.6013469279139	12.5239963972052	4.60006416198626	5.38258482196967	2.3446542874377
TUT7	340.931959135699	-0.956868	0.322836412749246	-2.96394	0.00303725690522579	0.0810319195714894	NOT	293.195524902148	208.372589372202	194.121944156681	387.555405647343	611.820474763886	350.525815971936
PRPF39	407.684916654573	-0.963672	0.325233424726812	-2.96302	0.00304640513397002	0.0811360981808125	NOT	375.056383706736	224.079065958046	229.904791005839	510.607121980475	696.147636974744	410.314500301597
MYO18B	14057.6391094325	0.727807201710279	0.246055413781879	2.95789956629632	0.00309743025312606	0.0819449200746882	NOT	16645.3197285615	18619.504443299	17325.159873191	13589.7395505479	8499.10143389011	9667.00962710562
TLR4	155.917336046891	0.844486873231203	0.285504967905464	2.95787102909827	0.00309771700854119	0.0819449200746882	NOT	197.969627925382	193.713211225414	209.329654067573	116.151620090153	117.519768613004	100.820134359821
HAT1	475.899211229817	-0.876342	0.296327665844308	-2.95734	0.0031030603621519	0.0819449200746882	NOT	406.798349365658	262.821708203129	337.253331553313	484.156753049054	784.063189066915	580.30193614083
LOC105608763	369.975405560742	1.07758522315172	0.364386501660053	2.95725889472446	0.00310387385889015	0.0819449200746882	NOT	521.23648871493	577.998338359073	406.135311737941	254.153544949741	127.387840786616	332.940908816153
LOC114110645	401.722205367547	1.04984254409049	0.355052142022853	2.95686863937556	0.00310780487089744	0.0819449200746882	NOT	506.20082077123	351.825075522914	766.647493743207	345.00481214897	199.155638412878	241.499391606083
DHX36	444.242436754716	-0.901857	0.305011583640387	-2.95679	0.00310854776294701	0.0819449200746882	NOT	374.221068820975	235.597148787666	319.361908128734	471.506576603592	757.150264957067	507.617653230261
VPS13A	220.542381947273	-0.96019	0.324995379549942	-2.95447	0.00313202354623298	0.0824233543442332	NOT	171.239551581027	126.698911125811	151.182527937692	353.054924432446	322.95508931818	198.123287288485
KLHDC1	154.906628536508	-1.08364	0.366949431833406	-2.9531	0.00314599254654289	0.0826504052040825	NOT	112.767509577749	94.2388595150663	91.2462594653525	181.702534398457	304.116042441286	145.368565821137
USP28	5822.95491634336	0.610557996780011	0.206846375639404	2.95174616858841	0.00315982564574398	0.0827998233545593	NOT	7248.86257863487	7484.65964237437	6378.29245086238	4457.46217296469	5115.24977581184	4253.20287741198
MPP5	865.396782796827	-0.759975	0.257487975817018	-2.9515	0.00316238177604656	0.0827998233545593	NOT	795.219771244572	506.795644503245	625.305248689033	1139.6658961321	1161.74122407512	963.652912136893
PCDH17	33.9288905340345	-1.61296	0.546660258121983	-2.95057	0.00317185624415084	0.0828471621399851	DOWN	25.0594465728332	10.4709843905629	14.3131387396631	54.0507539033386	45.7519709867422	53.927048611067
CCDC82	179.868999951449	-1.06594	0.361302788493579	-2.95028	0.00317489770899646	0.0828471621399851	NOT	156.203883637327	119.369222052417	73.3548360407736	198.952775005906	293.350872797347	237.982410174926
IP6K3	6952.4116678112	0.609196590710658	0.20658383564872	2.94890734697438	0.00318899566855787	0.0828683835120026	NOT	8866.03219746837	8249.04150288547	8081.5559608823	6103.13512691527	5598.78531231879	4815.91990639703
LOC101118767	42.5786445978568	1.5346138221753	0.520401072216999	2.94890595754844	0.00318901000535382	0.0828683835120026	UP	81.0255439188272	56.5433157090397	51.8851279312789	24.1503368504279	12.5593645845959	29.3081785929712
STAM2	307.485177640648	-0.964421	0.327073513540065	-2.94864	0.00319177695315714	0.0828683835120026	NOT	236.394112670393	183.242226834851	205.751369382658	359.955020675425	572.348186069442	287.220150211118
XRN1	976.394395629083	-0.767417	0.260329803068767	-2.94786	0.00319978042609955	0.0829370223006105	NOT	770.160324671739	737.157301095629	661.088095538191	1301.81815784211	1478.42	909.725863525826
SETX	816.967415579826	-1.05519	0.358173837431716	-2.94603	0.00321877268068822	0.0831402400375946	NOT	698.323244496284	453.393624111374	441.02358741587	884.362335141859	1695.51421892045	729.187483393124
LOC114116372	375.630493949481	-0.987057	0.335124434238826	-2.94535	0.00322593860181169	0.0831402400375946	NOT	336.631898961725	157.064765858444	261.214781998852	585.358164612752	396.517081885099	516.996270380012
KLHL18	321.043262846522	-0.857673	0.291262141521859	-2.94468	0.0032329237608183	0.0831402400375946	NOT	227.205648927021	221.984869079934	236.166789204442	425.505934983729	517.625240379417	297.771094504587
NXPH2	18.6427100348108	-2.21435	0.752025219382878	-2.94452	0.00323460862308213	0.0831402400375946	DOWN	6.68251908608884	4.18839375622517	8.94571171228946	20.7002887289382	50.2374583383836	21.1018885869393
DPY19L4	193.479378561253	-1.11274	0.377957104148601	-2.9441	0.00323896995884938	0.0831402400375946	NOT	146.180105008193	63.8730047824338	156.549954965066	224.25312789683	293.350872797347	276.669205917648
RC3H1	1563.39825709483	-0.924355	0.313977878583374	-2.94401	0.00323985813252356	0.0831402400375946	NOT	1491.87238596933	714.121135436391	1030.54598925575	2244.8313110493	2319.89405826893	1579.12466258929
LOC105610529	66.7168316867963	-1.22961	0.418134281827659	-2.9407	0.00327475597430359	0.083896645606579	NOT	40.0951145165331	34.5542484888576	44.7285585614473	120.751684252139	66.3852128042926	93.7861714975079
ZBTB9	123.099219418904	1.01084856873354	0.343855925226096	2.93974451092817	0.00328482980090373	0.0840156303127013	NOT	126.132547749927	178.00673463957	189.649088300537	95.4513313612149	82.5329672702016	66.8226471919743
SLC20A2	3703.78316360765	0.682027779094904	0.232051820344032	2.93911841796265	0.00329147290256684	0.0840466199576225	NOT	4270.12969601077	5365.33240172444	4054.19654800958	3216.59486526889	2441.89931423357	2874.54615639862
CEP95	216.784859810722	-0.959297	0.326548445823903	-2.93769	0.00330671112108684	0.0842966192548563	NOT	167.062977152221	103.662745466573	170.863093704729	278.303881800169	349.868013428029	230.948447312613
LY6E	95.1499451347447	1.63607779462014	0.557409027596578	2.93514764494314	0.00333389012654104	0.0847781044807977	UP	136.15632637906	249.209428495397	46.5177009039052	62.1008661868145	35.8838988131311	41.0314500301597
ASPHD2	92.5379995220309	1.22099969557013	0.416027750982489	2.93489963755211	0.00333655587623147	0.0847781044807977	NOT	154.533253865804	91.0975641978974	142.236816225402	65.5509143083042	34.9868013428029	66.8226471919743
ATM	92.9491050729614	-1.40199	0.477867622273846	-2.93385	0.00334785369417828	0.0849257181372373	NOT	26.7300763443554	73.2968907339404	53.6742702737368	87.401219077739	194.670151061236	121.92202294676
EDEM1	1126.69176826458	-1.12889	0.384905251507602	-2.93291	0.0033580527983074	0.0850450229149078	NOT	900.469446850471	549.726680504553	670.928378421709	2012.52807086899	1924.27407385416	702.22395908759
IL2RG	133.859132234536	1.45725522012001	0.496987729692956	2.93217545032815	0.00336596529926864	0.0851061226158218	NOT	113.60282446351	343.448288010464	131.501962170655	101.201411563698	43.0606785757574	70.3396286231309
MEIS1	398.701068577105	-0.811378	0.276859910260396	-2.93064	0.00338259153889496	0.0852217752283384	NOT	354.173511562709	216.749376884652	296.99762884801	507.157073858985	551.714944251891	465.413876056383
TRPC1	104.91375134671	-1.15037	0.392582232831937	-2.93026	0.00338679182316018	0.0852217752283384	NOT	68.4958206324106	41.8839375622517	84.9842612667499	123.051716333133	182.110786476641	128.955985809073
EFNB2	970.991229619116	0.790190821692575	0.269668106524911	2.93023462016106	0.00338706163664393	0.0852217752283384	NOT	1291.39681338667	1035.58035622667	1363.32646495291	778.560859416175	521.21363026073	835.869253471539
C3AR1	28.1086174916198	2.06696115601844	0.705853724576751	2.92831373420583	0.00340805965362659	0.0856109011042498	UP	36.7538549734886	81.6736782463908	17.8914234245789	8.05011228347596	12.5593645845959	11.7232714371885
MSTN	609.767529233852	-1.10902	0.378930973915841	-2.92672	0.00342562092548149	0.085912574069531	NOT	537.942786430152	369.625748986871	251.374499115334	962.563425895625	1069.34018463131	467.75853034382
GPR68	31.5790778676343	1.5161742574715	0.518478430884815	2.92427643495999	0.00345257987802671	0.08644857772263	UP	44.2716889453386	51.3078235137583	44.7285585614473	18.400256647945	14.3535595252525	16.4125800120639
LOC114117785	31.8393354283706	-1.67372	0.57302851869539	-2.92084	0.00349089976369037	0.0872148490037426	DOWN	11.6944084006555	17.800673463957	16.102281082121	43.7006095388695	31.3984114614898	70.3396286231309
BST.2B	169.616294435467	1.79803880223307	0.615656661270431	2.92052196515303	0.00349445562765416	0.0872148490037426	UP	291.524895130626	437.68714752553	60.8308396435683	67.8509463892974	33.1926064021463	126.611331521636
SGK1	1406.82684259945	-1.43076	0.490156260182807	-2.91898	0.00351179590341584	0.0875064892261782	NOT	738.418359012817	749.722482364305	796.168342393762	737.160281958299	4188.54808896273	1230.94350090479
SLC26A7	29.3052882414965	-1.96426	0.673529264815546	-2.91637	0.00354131323614837	0.0880178502098017	DOWN	10.0237786291333	4.18839375622517	21.4697081094947	60.950850146318	47.5461659273988	31.6528328804089
CEBPZ	289.111906546621	-1.12972	0.387399579171448	-2.91616	0.00354369398220928	0.0880178502098017	NOT	214.675925640604	169.629947127119	160.128239649981	328.904587582018	631.556619111108	229.776120168894
LOC106990825	125.299909034112	-1.59727	0.547935445237173	-2.91506	0.0035561772039932	0.0880995654319761	DOWN	51.7895229171885	67.0143000996027	67.9874090133999	51.7507218223455	180.316591535984	332.940908816153
ARSB	508.291642416068	0.982053547296012	0.336911645310241	2.91486970238651	0.00355837071183825	0.0880995654319761	NOT	562.166918117224	1021.96807651894	441.02358741587	333.504651744004	353.456403309342	337.630217391028
LOC101102001	821.024451063073	0.772810414589742	0.265795444796428	2.9075382205351	0.00364285825226752	0.0900472661271367	NOT	938.058616709721	1208.35159867096	960.769437899888	519.807250304448	526.596215082699	772.563587710721
ERGIC2	937.024526904955	-0.673714	0.232000934890859	-2.90393	0.00368514753540555	0.0909473252996261	NOT	815.267328502839	653.389425971126	697.765513558578	1053.41469309485	1321.42457379355	1080.88562650878
PARVB	4236.66072161656	0.823389482831178	0.283752947855479	2.90178300896647	0.00371045455923014	0.0914260730088013	NOT	5075.37324588448	5774.74789139545	5390.68587782563	4133.15764954466	2062.42708428471	2983.57258076447
APPL1	1096.13553148899	-0.875507	0.301865535789488	-2.90032	0.00372782043231198	0.0916471200250707	NOT	1028.27262437192	564.386058651341	727.286362209133	1243.16733977679	1808.54850018181	1205.15230374298
TBX15	3407.39189891743	0.753527323830442	0.259834330940228	2.90002988097744	0.00373127088120683	0.0916471200250707	NOT	3673.71486757734	5093.0868075698	4065.82597323556	3221.19492943088	2261.58272269759	2128.94609299343
LOC114111673	11.5060397995825	-3.03405	1.04672326746263	-2.89862	0.00374814677310838	0.0919157260967972	DOWN	1.67062977152221	4.18839375622517	1.78914234245789	25.3003528909244	31.3984114614898	4.68930857487539
SYNPO	32361.977240037	1.09371445393965	0.377391684439242	2.89808837617811	0.00375444779100989	0.0919245650602643	NOT	43904.1503956037	48024.1228088778	40290.5909809805	26022.5629643563	8575.35471886801	27355.0815715356
MSH6	818.933019206761	-0.793739	0.274124010480874	-2.89555	0.00378499386161486	0.0925260584749262	NOT	689.970095638673	504.701447625133	602.94096940831	821.111452914548	1327.70425608585	967.16989356805
LOC101118481	461.852630792159	-0.869086	0.300329242929882	-2.89378	0.00380638506022563	0.0929022120219737	NOT	317.41965658922	383.238028694603	280.00077659466	420.905870821743	602.849500060603	766.701951992127
C1H21orf91	356.970808691027	-1.19029	0.411450832352443	-2.89291	0.00381693581163266	0.0929931911643164	NOT	232.217538241587	217.796475323709	203.067655868971	324.304523420032	870.18454621843	294.254113073431
SIX4	1299.55370468121	-0.865475	0.299215629490643	-2.89248	0.00382213193618361	0.0929931911643164	NOT	1090.92	880.609787246341	791.695486537617	1979.17760569459	1979.89411701451	1075.02399079018
VASN	132.663013180655	0.927626031530083	0.320938212082478	2.89035707375253	0.0038480446705841	0.0934766769742832	NOT	194.628368382337	146.593781467881	180.703376588247	78.2010907537665	106.754598969065	89.0968629226325
NOCT	358.110685243593	1.04455382524899	0.361666493006975	2.8881686455506	0.00387492054511645	0.0938525554337734	NOT	299.878043988237	747.628285486192	399.873313539339	216.203015613354	222.480172641413	262.601280193022
ZBTB1	294.511327122979	-0.765274	0.264974019861885	-2.88811	0.00387564837289526	0.0938525554337734	NOT	246.417891299526	196.854506542583	211.118796410031	408.255694376281	390.237399592801	314.183674516651
ZFYVE16	688.995455807932	-0.9853	0.341618215386214	-2.88421	0.00392392986987556	0.0948732668850849	NOT	656.557500208229	285.857873862368	444.601872100786	802.711196266603	1175.19768613004	769.046606279564
DOCK10	100.532075215631	-0.958686	0.332524812216548	-2.88305	0.00393844195587849	0.0950755863108638	NOT	71.0017652896939	63.8730047824338	69.7765513558578	134.551876738098	113.931378731691	150.057874396013
ZFC3H1	245.736414028635	-0.893999	0.310263595524218	-2.88142	0.0039589146367526	0.0954209425064014	NOT	215.511240526365	138.21699395543	161.917381992439	342.704780067977	368.707060304922	247.361027324677
KRR1	398.477712489052	-0.836867	0.290505843532586	-2.88072	0.00396765104106184	0.0954827872618832	NOT	348.326307362381	238.738444104834	271.055064882371	489.906833251537	636.04210646275	406.79751887044
USP33	223.154417431011	-0.909384	0.315991799771714	-2.87787	0.00400366972277688	0.0961999771587725	NOT	167.062977152221	124.604714247699	173.546807218416	294.404106367121	362.427378012625	216.880521587987
UBXN7	446.851674821506	-0.667809	0.232115320862647	-2.87706	0.00401402320766297	0.0962992172331423	NOT	364.197290191842	328.788909863676	342.620758580686	593.408276896228	556.200431603533	495.894381793073
SRSF11	1138.44427337367	-0.768944	0.26731361812328	-2.87656	0.00402032399176557	0.096301073449815	NOT	929.70546785211	710.979840119222	885.625459516657	1260.41758038424	1855.19756863888	1188.73972373091
GTF3C3	279.090080893039	-0.784589	0.273043513042967	-2.87349	0.00405957629218768	0.0970910101164021	NOT	238.064742441915	199.995801859752	177.125091903331	320.854475298542	409.076446469695	329.423927384996
UBE2QL1	83.3312447007767	1.41261813638398	0.4918644032635	2.87196659691434	0.00407926082737493	0.0972471189381261	NOT	81.8608588045883	157.064765858444	125.239963972052	21.8503047694347	71.7677976262623	42.2037771738785
LOC114116680	5432.34645417231	0.818314881947359	0.284943749044437	2.8718471090929	0.00408080347259619	0.0972471189381261	NOT	8403.26775075672	7842.76730853162	4552.47269038411	4244.70920547282	3294.14191104544	4256.71985884314
LOC114113053	48.1729889657737	-1.26205	0.439505102022441	-2.87153	0.00408495717395515	0.0972471189381261	NOT	25.0594465728332	25.130362537351	34.8882756779289	64.4008982678077	76.2532849779037	63.3056657608178
LOC114114982	87.1953465973206	-1.13578	0.396011035270531	-2.86805	0.00413008481103455	0.0978886800572366	NOT	35.0832252019664	68.061398538659	60.8308396435683	101.201411563698	122.005255964646	135.989948671386
LOC114110646	56.7580617742949	1.18873693168516	0.414592190060001	2.86724390904016	0.0041406376080094	0.0978886800572366	NOT	70.1664504039328	85.8620720026159	80.5114054106051	32.2004491339038	29.6042165208332	42.2037771738785
LOC114113938	157.604543587244	-0.873304	0.304585217763439	-2.86719	0.00414134492838197	0.0978886800572366	NOT	120.285343549599	122.510517369586	91.2462594653525	228.853192058817	204.538223234848	178.193725845265
LTN1	680.986698600753	-0.927494	0.323502923911617	-2.86703	0.00414339280630357	0.0978886800572366	NOT	573.861326517879	334.024402058957	500.065284716981	688.859608257443	1235.30321664204	753.806353411219
CCDC68	26.0128139927909	-2.17151	0.757410130069839	-2.86702	0.0041435366057574	0.0978886800572366	DOWN	12.5297232864166	3.14129531716888	12.5239963972052	14.9502085264554	63.6939203933078	49.2377400361916
TNXB	1812.39048665529	1.09831941215132	0.383805651790167	2.8616551294346	0.00421435204915669	0.0994098835497722	NOT	3029.68709065553	2143.41050474823	2238.21707041482	1672.12332288201	509.551363146462	1281.3535680847
LOC101119853	13.9857990576722	-3.39162	1.18614100128428	-2.85937	0.00424484181652507	0.0999766853408051	DOWN	1.67062977152221	2.09419687811258	3.57828468491578	4.60006416198626	67.2823102746209	4.68930857487539
CCDC15	110.883207004733	-1.2387	0.433881976677655	-2.85491	0.00430485499582192	0.101236058062839	NOT	101.073101177094	42.931036001308	53.6742702737368	187.45261460094	175.831104184343	104.337115790977
ACAP2	145.219394584022	-0.897518	0.314680767552748	-2.85215	0.00434240097890705	0.101964055762682	NOT	98.5671565198104	93.1918	112.715967574847	150.65210130505	221.583075171085	194.606305857329
TGDS	109.913136865609	-1.2213	0.428896392213541	-2.84755	0.00440571119898681	0.103293901656245	NOT	93.5552672052438	39.7897406841391	64.4091243284841	123.051716333133	214.406295408459	124.266677234198
IGIP	48.2453712312339	-1.31638	0.462535697908607	-2.846	0.00442718699140698	0.103640380491727	NOT	31.741965658922	18.8477719030132	32.2045621642421	66.7009303488008	82.5329672702016	57.4440300422236
DDX60	34.8734812016925	2.24047336969435	0.787558028851275	2.84483592016996	0.00444343054547477	0.103717662495692	UP	81.8608588045883	49.2136266356457	41.1502738765315	11.5001604049657	0.897097470328279	24.6188700180958
MTRR	763.919713085671	1.02104288514939	0.358915181354981	2.84480272273448	0.00444389364318495	0.103717662495692	NOT	1418.36467602236	520.407924210977	1131.63253160462	525.55733050693	567.863	419.693117451348
GCFC2	86.8760136472675	-1.11361	0.391735943023203	-2.84276	0.00447240660332041	0.104225933403283	NOT	73.5077099469773	41.8839375622517	49.201414417592	104.651459685187	145.329790193181	106.681770078415
N4BP2L2	1037.22233862065	-0.730856	0.257347913405524	-2.83995	0.00451201064849192	0.104922251889513	NOT	781.019418186633	738.204399534686	821.216335188172	1121.26563948415	1674.8809771029	1086.74726222737
PHAX	530.320118901114	-0.781422	0.275179513962607	-2.83968	0.00451584721199531	0.104922251889513	NOT	440.210944796102	352.87217396197	377.509034258615	615.258581665663	860.316474044819	535.753504679514
NOP58	393.51506955142	-1.06845	0.376584481948146	-2.83721	0.00455093386520869	0.10538911243885	NOT	314.913711931937	249.209428495397	198.594800012826	402.505614173798	844.16871957891	351.698143115654
MAN1A2	456.621893337038	-0.800362	0.2821166667234	-2.83699	0.00455411217618286	0.10538911243885	NOT	424.339961966641	253.397822251623	321.151050471192	622.158677908642	618.100157056184	500.583690367948
BCL7A	450.313864733213	-1.0395	0.366428489477217	-2.83683	0.00455637302711584	0.10538911243885	NOT	325.772805446831	261.774609764073	296.99762884801	612.95854958467	889.023593095324	315.35600166037
KITLG	1473.12436399581	-0.825462	0.291220463437669	-2.83449	0.00458985449303862	0.10600508720191	NOT	1079.22683240335	785.323829292219	1323.07076224761	2158.58010801205	1378.83881189456	2113.70584012508
C23H18orf21	208.053118665245	-0.839266	0.29616743773523	-2.83376	0.00460044370632594	0.1060402289063	NOT	142.003530579388	166.48865180995	139.553102711716	281.753929921659	312.189919674241	206.329577294517
IPMK	153.871692652846	-0.985512	0.34784340994744	-2.83321	0.00460836874724208	0.1060402289063	NOT	121.955973321121	72.2497922948841	115.399681088534	210.452935410872	244.90760939962	158.264164402044
IDO1	134.234155458461	3.46791516230047	1.22413191794264	2.83295869625627	0.00461193447421091	0.1060402289063	UP	208.828721440276	517.266628893808	12.5239963972052	34.500481214897	17.0448519362373	15.240252868345
USP8	336.875297335118	-0.793457	0.280144220071175	-2.83232	0.00462120970626438	0.106095844205838	NOT	302.38398864552	211.513884689371	225.431935149694	456.556368077137	473.667464333331	351.698143115654
ACVRL1	1376.13734875824	0.899676365359252	0.317789270789503	2.83104701151217	0.00463959011824579	0.106360025910719	NOT	1508.57868368456	1809.38610268927	2056.61912265535	1048.81462893287	569.656893658457	1263.76866092892
SMC3	239.950737261067	-0.967989	0.341999713092481	-2.83038	0.0046492885543138	0.106424690960727	NOT	152.027309208521	145.546683028825	189.649088300537	362.255052756418	395.619984414771	194.606305857329
WARS	2455.96961445161	0.96290276868453	0.340377898701407	2.82892271313193	0.00467049764249721	0.106752260738555	NOT	4295.1891425836	3717.19945864984	1726.52236047187	1797.47507129613	1333.08684090782	1866.34481280041
METAP2	1541.81251781954	-0.771604	0.272804732662188	-2.82841	0.00467795130879676	0.106764924118468	NOT	1269.67862635688	1069.08750627647	1078.85283250211	1551.37163862987	2619.52461335857	1662.35988979333
LOC114109118	328.454017319864	0.737786666098896	0.260900244810233	2.82784965048817	0.00468618094966938	0.106795234190256	NOT	443.552204339147	373.814142743096	415.081023450231	224.25312789683	292.453775327019	221.569830162862
NCOR2	2751.71623590122	0.586503956123728	0.207505423372686	2.82645121554413	0.00470669127481285	0.107104912921256	NOT	2907.73111733441	3367.46858000503	3635.53723987444	2121.77959471616	2286.70145186678	2191.07943161053
TRAPPC13	601.843159394831	-0.67274	0.238129091266809	-2.82511	0.0047264793145369	0.107377644704263	NOT	533.766212001346	445.016836598924	413.291881107773	687.709592216946	820.844185350375	710.430249093622
LOC114110041	10686.0878159074	1.13816342700002	0.402933121523732	2.8246956286342	0.00473255484608425	0.107377644704263	NOT	7293.96958246597	17122.1536754485	19669.8309129821	9752.13602341088	3876.35816928849	6402.07853184863
LOC114109664	939.660930066898	-0.913664	0.323831282133493	-2.82142	0.00478116522454443	0.108321743315667	NOT	765.148435357172	547.63248362644	642.302100942383	725.660121553333	1606.70156935795	1350.52086956411
ERCC6	459.38309637805	-1.31578	0.466677478101057	-2.81947	0.00481034023012754	0.108657483034809	NOT	287.34832070182	240.832640982947	262.109353170081	385.255373566349	1274.77550533648	305.977384510619
RBM25	1064.39381794004	-0.720722	0.25565484583669	-2.81912	0.00481552522100954	0.108657483034809	NOT	944.74113579581	730.874710461292	736.232073921423	1360.46897590744	1563.64089078219	1050.40512077209
LOC101122882	97.4686235060899	-1.45043	0.514514405463878	-2.81902	0.00481705010739814	0.108657483034809	NOT	85.2021183476327	35.6013469279139	35.7828468491578	87.401219077739	234.142439755681	106.681770078415
HEG1	2953.00329059122	0.859715133563783	0.305098678343986	2.81782647578201	0.00483499322475889	0.108686214446102	NOT	2581.95831188758	3731.85883679662	5108.89595888851	2561.08572218585	1638.09998081944	2096.1209329693
TMEM26	32.9773867581604	-1.6222	0.575719616818019	-2.81769	0.00483704619625846	0.108686214446102	DOWN	12.5297232864166	12.5651812686755	23.2588504519526	47.1506576603592	33.1926064021463	69.167301479412
RYBP	913.182898994668	-0.773448	0.274512457957177	-2.81753	0.00483939522769575	0.108686214446102	NOT	909.657910593844	528.784711723427	583.260403641273	1090.21520639074	1176.09478360037	1191.08437801835
PYROXD1	250.792246921404	-0.834631	0.29645318157745	-2.81539	0.00487180578746319	0.109255540224935	NOT	188.78116418201	202.089998737864	150.287956766463	294.404106367121	401.899666707069	267.290588767897
TPM3	36548.6353198505	1.20927896607593	0.429608119023883	2.81484197464319	0.00488012244226844	0.109283668121073	NOT	43996.8703479232	52596.8016922366	56490.3803207655	25396.9542383262	7218.94334373166	33591.8619761199
ZNF570	45.2413022278254	-1.47338	0.523636626612312	-2.81374	0.0048969373348774	0.109501746127013	NOT	20.8828721440276	33.5071500498013	17.8914234245789	59.8008341058214	95.9894293251258	43.3761043175974
SIGLEC1	23.4976782293189	2.24900546054731	0.799753894823108	2.81212192288824	0.00492158441253386	0.109894079653029	UP	40.0951145165331	63.8730047824338	12.5239963972052	13.8001924859588	7.17677976262623	3.51698143115654
ATG2B	585.575152460753	-0.875637	0.311456965027485	-2.81142	0.00493228441952289	0.10997430707161	NOT	423.50464708088	384.285127133659	432.077875703581	665.859287447512	1083.69374415656	524.030233242325
STAT3	2690.50663690026	0.590567639856184	0.210111619419245	2.81073289277638	0.00494288017673103	0.1100519825248	NOT	3088.15913265881	3598.87733503647	3013.81027587032	2357.53288301796	2016.67511329797	2067.98508152005
ZNF354A	65.552623916186	-1.36436	0.485856106358252	-2.80816	0.00498247558923169	0.110774177108867	NOT	56.8014122317552	26.1774609764073	26.8371351368684	110.40153988767	112.137183791035	60.9610114733801
NCS1	96.0066570495787	1.07523161304708	0.383291812618793	2.80525588506756	0.0050276648851124	0.111608127526621	NOT	123.626603092644	134.028600199205	132.396533341884	75.9010586727733	38.575191224116	71.5119557668497
CBFA2T3	2315.06496609869	0.593138930473312	0.211471020658826	2.80482369936751	0.00503441081902425	0.111608127526621	NOT	2427.42505802177	3077.42231238644	2848.31460919296	1928.57689991274	1749.34006714014	1859.31084993809
PANK1	2715.88869369956	2.38792029325421	0.851640805994193	2.8039054451678	0.00504877090886214	0.111736784212679	UP	3819.89497258553	4546.50142238242	5314.64732827117	837.212	153.403667426136	1623.6730940506
LOC114117509	28.7914558011311	-2.05608	0.733431736333831	-2.80336	0.00505724733454633	0.111736784212679	DOWN	9.18846374337216	14.6593781467881	9.84028288351841	11.5001604049657	77.150382448232	50.4100671799105
LOC105602453	1180.94	1.22799717763693	0.438138352699636	2.80276120561119	0.0050667168812016	0.111736784212679	NOT	1404.99963785018	1673.26330561195	1886.65060012185	519.807250304448	299.630555089645	1301.28312952792
FAM135A	386.266596220933	-0.962082	0.343280910169172	-2.80261	0.00506909800422001	0.111736784212679	NOT	312.407767274653	181.148029956738	292.524772991865	480.706704927564	697.941831915401	352.870470259373
AHR	336.297340189757	-0.855697	0.305460136066067	-2.80134	0.00508912123482295	0.112018580352277	NOT	247.253206185287	180.100931517682	290.735630649407	448.506255793661	519.419435320073	331.768581672434
PNRC2	2912.98540960729	-0.622985	0.222448915505551	-2.80058	0.00510114030616501	0.112123643604542	NOT	2399.02435190589	2003.09931391469	2478.85671547541	3324.69637307557	4064.74863805743	3207.48706521477
OTULINL	429.722056010495	0.945306298280304	0.337632788448048	2.79980597448923	0.00511333309441638	0.112232221706382	NOT	391.762681421958	753.91087612053	551.055841477031	280.603913881162	215.303392878787	385.695630283501
SCRN3	373.424692515477	-0.943651	0.337156979244175	-2.79885	0.00512852833095706	0.112406299423838	NOT	354.173511562709	201.042900298808	211.118796410031	379.505293363867	650.395665988002	444.311987469443
LOC101105810	98.2988843995173	1.6415581713281	0.586681140288852	2.79804148897624	0.00514135080801538	0.112454577548746	UP	105.249675605899	281.669480106142	59.9362684723394	70.1509784702905	49.3403608680553	23.446542874377
PYGO1	1881.15749500575	-1.0242	0.366119064087988	-2.79746	0.00515058914119995	0.112454577548746	NOT	1585.42765317458	851.291030952765	1283.70963071354	1794.02502317464	3974.14179355427	1798.34983846471
TMED3	304.728457336505	0.771155696195656	0.275674670244992	2.79733968851882	0.005152532989664	0.112454577548746	NOT	337.467213847487	450.252328794205	365.879609032639	190.90266272243	264.643753746842	219.225175875425
HYKK	335.309393871948	-0.752809	0.269399252826311	-2.7944	0.00519964441419865	0.113322954458183	NOT	265.630133672031	277.481086349917	206.645940553887	380.655309404363	493.403608680553	388.040284570939
TERF1	139.639000421309	-1.39099	0.49785950183952	-2.79393	0.00520711527802915	0.11332616288639	NOT	93.5552672052438	35.6013469279139	101.981	196.652742924913	310.395724733584	99.6478072161021
RNASEK	1352.12715439727	0.576973104374877	0.20655000890507	2.79338213265366	0.00521600339197271	0.113360163605879	NOT	1669.79445663645	1684.78138844157	1501.9849964934	1107.46544699819	1009.23465411931	1139.50198369472
ATP10A	120.808374405229	1.36348935134037	0.488265739288759	2.79251489839636	0.00523000591162415	0.11345683480141	NOT	110.261564920466	163.347356492782	247.796214430418	60.950850146318	32.295508931818	110.198751509572
LOC101108756	42.2098834115111	1.29366095258927	0.463312598803703	2.79219895148452	0.00523511568102667	0.11345683480141	NOT	60.9779866605607	55.4962172699835	63.5145531572552	27.6003849719176	26.9129241098484	18.7572342995016
SPOPL	762.907542033276	-0.92691	0.332136744575772	-2.79075	0.00525865382795594	0.113807565501804	NOT	718.37080175455	346.589583327633	512.589281114186	851.011869967459	1325.9100611452	822.973654890631
LRRC32	453.617177938881	0.841472569822804	0.301682477395929	2.78926564474759	0.00528277143348301	0.114169839611335	NOT	527.919007801018	441.875541281755	776.487776626725	384.105357525853	273.614728450125	317.700655947808
ZC3H12A	115.886864100172	-1.00725	0.361179802257038	-2.78877	0.00529091545586573	0.11418636787178	NOT	91.8846374337216	49.2136266356457	89.4571171228946	163.302277750512	156.09495983712	145.368565821137
LOC114108625	73.7661778814528	1.36416562153835	0.489461783151463	2.7870727981151	0.00531865293956462	0.114523280553963	NOT	123.626603092644	50.260725074702	144.920529739089	29.9004170529107	49.3403608680553	44.5484314613162
SLC41A1	1678.30856347619	0.831170244374253	0.298240811351956	2.78690981494609	0.00532132859753776	0.114523280553963	NOT	1956.30746245251	2084.77299216108	2404.60730826341	1695.12364369194	823.53547776136	1105.50449652687
SPART	1577.41606273819	0.70654350461213	0.253663213645657	2.78536053556076	0.00534682353509819	0.114912149141819	NOT	2240.31452361128	1604.15480863424	2024.4145604911	1028.11434020393	1463.16597410542	1104.33216938315
FAM83G	49.1449464945043	-2.26851	0.815141656541948	-2.78297	0.00538641028831745	0.115602375591434	DOWN	21.7181870297887	8.37678751245033	20.5751369382658	20.7002887289382	200.052735883206	23.446542874377
HMBS	1056.09007022632	0.891726945020139	0.320631018532102	2.78116243744164	0.00541646277661664	0.116046153072941	NOT	1037.46108811529	1733.99501507722	1345.43504152833	695.759704500422	508.654265676134	1015.23530646052
LOC114118284	91.7443862308859	-1.09577	0.394043886135949	-2.78083	0.00542208664028282	0.116046153072941	NOT	61.8133015463218	57.590414148096	56.3579837874236	100.051395523201	178.522396595327	96.1308257849455
LOC101123370	21.7088175759716	2.8337862975144	1.01953847544747	2.7794795054406	0.00544460890695694	0.116367235119132	UP	21.7181870297887	80.6265798073345	11.6294252259763	6.90009624297939	0	9.37861714975078
ATP1A1	1538.51353527714	0.734097774323214	0.264536808938316	2.77503073114634	0.0055196491906329	0.117598196452245	NOT	1541.15596422924	1885.82428874038	2337.51447042124	1278.81783703218	908.759737442546	1279.00891379726
LMBRD2	37.8487915379501	-1.37705	0.496318224125639	-2.77453	0.00552809254419071	0.117598196452245	NOT	20.0475572582665	27.2245594154636	16.102281082121	55.2007699438351	62.7968229229795	45.7207586050351
TYRO3	118.104869319779	-0.868023	0.312868521454788	-2.7744	0.00553032427797639	0.117598196452245	NOT	81.8608588045883	77.4852844901656	91.2462594653525	157.552197548029	136.358815489898	164.125800120639
LTV1	403.158	-0.959274	0.34577559622239	-2.77427	0.00553260223712253	0.117598196452245	NOT	361.691345534559	209.419687811258	250.479927944105	455.40635203664	756.253167486739	385.695630283501
UNC93A	366.246647516937	0.76443538853039	0.275619090510868	2.77352119228565	0.00554532284181616	0.117706893901596	NOT	555.484399031135	465.95880538005	361.406753176494	261.05364119272	247.598901810605	305.977384510619
LMNA	5299.52255754461	0.667806543602411	0.241146624775821	2.76929666431462	0.00561774575298736	0.119080818879077	NOT	6101.97524048487	5923.43586974144	7487.56070318628	4221.70888466289	3258.25801223231	4804.19663495984
NBEAL1	59.8912751903675	-1.12918	0.407978659695273	-2.76774	0.00564468737144348	0.119332848844356	NOT	35.0832252019664	36.6484453669702	41.1502738765315	85.1011869967459	96.8865267954541	64.4779929045366
LOC114116224	24.073051789862	-2.37382	0.857797877689469	-2.76735	0.00565144908309878	0.119332848844356	DOWN	6.68251908608884	11.5180828296192	5.36742702737368	32.2004491339038	81.6358697998733	7.03396286231309
RSPH14	127.589417864203	1.44174819763314	0.520999965737023	2.76727119471802	0.00565277098377363	0.119332848844356	NOT	183.769274867443	100.521450149404	274.633349567286	50.6007057818489	34.0897038724746	121.92202294676
SMC6	206.576059578822	-0.867656	0.313993026147939	-2.7633	0.00572206315619684	0.120479668359054	NOT	180.428015324399	112.039532979023	145.815100910318	322.004491339038	249.393096751261	229.776120168894
PTK2B	82.1265505022559	1.22405358296228	0.442988131856457	2.76317466527277	0.00572421254470928	0.120479668359054	NOT	144.509475236671	138.21699395543	62.6199819860262	46.0006416198626	59.2084330416664	42.2037771738785
FERMT3	51.8238102687486	1.36881911091786	0.495442918956467	2.76281900203752	0.00573045340004288	0.120479668359054	NOT	56.8014122317552	110.992434539967	56.3579837874236	37.9505293363867	24.2216316988635	24.6188700180958
MAN2B1	1440.24959870895	0.565196616940706	0.204665845692705	2.76155806567413	0.00575262863686381	0.120781784975347	NOT	1651.4175291497	1670.12201029479	1834.76547219057	1102.86538283621	1142.0050797279	1240.32211805454
EMP3	300.072122731395	0.682378099653856	0.247162035709336	2.76085320990128	0.00576505814957077	0.120878739575146	NOT	357.514771105753	344.49538644952	407.02988290917	242.653384544775	222.480172641413	226.259138737738
LOC114116349	320.498482127537	-1.21891	0.441747024806373	-2.7593	0.0057925365544641	0.121290542143136	NOT	264.79481878627	141.358289272599	171.757664875958	437.006095388695	712.295391440653	195.778633001048
ABCE1	1428.14981210373	-0.787993	0.285669762820351	-2.75841	0.00580838375659442	0.121458013850733	NOT	1105.9569087477	1077.46429378892	959.874866728659	1446.72017894468	2533.40325620706	1445.47936820534
SLC2A3	779.137098994953	-0.876766	0.31806299184449	-2.75658	0.00584096135996604	0.12197440767087	NOT	578.873215832446	488.994971039288	579.682118956357	1000.51395523201	623.482741878154	1403.27559103146
FAM43A	563.672814044734	1.11120685148362	0.403342355119798	2.75499668551688	0.00586927300418647	0.122400445373021	NOT	755.124656728039	620.929374360381	934.826873934249	400.205582092805	151.609472485479	519.34092466745
LOC106990866	268.790210464016	-0.82681	0.300230103450751	-2.75392	0.0058886192080117	0.122536078632138	NOT	202.146202354187	160.206061175613	219.169936951092	339.254731946487	427.018395876261	264.94593448046
RXYLT1	151.084436496958	-0.895902	0.32533842931499	-2.75375	0.00589161448250681	0.122536078632138	NOT	101.908416062855	87.9562688807285	127.02910631451	207.002887289382	227.862757463383	154.747182970888
LOC101102231	42.1324147877262	1.52382377029308	0.553669561901715	2.75222601195401	0.00591916540764968	0.122781123082549	UP	49.2835782599052	61.7788079043212	76.0385495544604	23.0003208099313	9.86807217361106	32.8251600241277
KCNMA1	1499.97978115121	0.757484257981449	0.275226591894439	2.75222046230175	0.00591926572441395	0.122781123082549	NOT	1830.17491470258	1974.82765606017	1849.07861093023	1472.0205318356	785.857384007572	1087.91958937109
SSB	839.421566447247	-0.781545	0.284059931470662	-2.75134	0.00593526084271736	0.122948094083278	NOT	781.019418186633	557.056369577947	514.378423456644	1032.71440436592	1317.83618391224	833.524599184101
LOC105611721	12.1845198761307	2.78700429949485	1.0138421101435	2.74895298943577	0.00597859601874055	0.123680206943839	UP	13.3650381721777	34.5542484888576	16.102281082121	4.60006416198626	4.48548735164139	0
CEBPD	7120.73	-1.07614	0.391682894132133	-2.74748	0.00600543073090289	0.123913516396274	NOT	4504.85317890964	4904.60908853967	4335.9864669467	4424.11170779029	16311.0262055088	8243.80447463094
ENDOD1	910.32536739224	0.710347444309533	0.258591766538526	2.74698399650595	0.00601460692248378	0.123913516396274	NOT	892.11629799286	1250.23553623321	1247.92678386438	573.858004207786	700.633124326386	797.182457728817
BICDL1	42.1345897102893	-1.25619	0.457342710535379	-2.74672	0.00601943093823059	0.123913516396274	NOT	25.8947614585943	28.2716578545199	20.5751369382658	58.6508180653248	65.4881153339643	53.927048611067
RORA	1410.99642950927	-1.08159	0.393793321519923	-2.74659	0.00602190541101189	0.123913516396274	NOT	1230.41882672611	697.36756041149	789.01177302393	1302.96817388261	3218.78572353786	1227.42651947363
USH2A	95.0999607734787	-1.17179	0.426712637054673	-2.7461	0.00603090638037117	0.123933924740855	NOT	84.3668034618716	39.7897406841391	50.9905567600499	152.952133386043	153.403667426136	89.0968629226325
CEP120	1310.03530566563	-0.733667	0.267263295918895	-2.74511	0.00604908895851333	0.124142708944344	NOT	1186.98245266653	746.581187047136	1018.02199285854	1436.37003458021	1964.64346001893	1507.61270682244
SIK3	1801.62389564285	0.551046691399005	0.200814860416498	2.74405335469752	0.00606856736937664	0.124177240564594	NOT	2034.82706171405	2101.52656718598	2288.31305600364	1400.71953732482	1453.29790193181	1531.05924969682
GDPD1	49.5387094177894	-1.37661	0.501821762134183	-2.74322	0.00608396485440845	0.124177240564594	NOT	22.5535019155498	34.5542484888576	25.9425639656394	54.0507539033386	108.548793909722	51.5823943236293
ZNF181	127.680322525303	-1.07645	0.392437406424786	-2.74298	0.00608841947949783	0.124177240564594	NOT	109.426250034705	75.391087612053	61.7254108147973	133.401860697602	243.113414458963	143.023911533699
LONRF1	249.992811851642	-0.793393	0.289271296592908	-2.74273	0.00609309826295136	0.124177240564594	NOT	182.098645095921	159.158962736556	207.540511725115	354.204940472942	350.765110898357	246.188700180958
PRIM1	184.72200267197	-1.2089	0.440792404569676	-2.74256	0.00609622936206086	0.124177240564594	NOT	161.215772951893	85.8620720026159	87.6679747804367	196.652742924913	419.841616113634	157.091837258326
LOC114116089	78.0405164427254	-1.27515	0.465018825238107	-2.74215	0.00610376477281019	0.124177240564594	NOT	41.7657442880553	52.3549219528146	42.9394162189894	162.152261710016	113.931378731691	55.0993757547859
CIR1	553.62343028928	-0.852443	0.310922696117578	-2.74166	0.006113044818919	0.124177240564594	NOT	531.260267344063	297.375956691987	355.144754977892	707.259864905388	877.361325981056	553.338411835296
ATAD2	59.9197943527568	-1.18943	0.433852507278903	-2.74155	0.00611497074513512	0.124177240564594	NOT	48.4482633741441	30.3658547326325	30.4154198217842	96.6013474017115	64.5910178636361	89.0968629226325
PPIF	796.642690863992	1.01386681492235	0.370156152826339	2.7390246175322	0.00616217591492662	0.124831477312604	NOT	853.691813247849	1020.92097807988	1321.28161990515	517.507218223455	276.30602086111	790.148494866504
LOC114109616	1161.75978502143	0.600661865089304	0.219302620627315	2.73896346232029	0.00616332226100748	0.124831477312604	NOT	1402.4936931929	1406.2532036526	1391.95274243224	784.310939618658	967.968170484213	1017.57996074796
LOC101123613	232.25517711407	-1.03996	0.379833443760837	-2.73793	0.00618268654914552	0.125059989099971	NOT	222.193759612454	118.322123613361	115.399681088534	248.403464747258	435.989370579543	253.222663043271
ZFP62	165.807896684238	-0.933781	0.341121827251793	-2.73738	0.00619301799486636	0.125105431400211	NOT	142.003530579388	73.2968907339404	126.134535143281	210.452935410872	241.319219518307	201.640268719642
FAM133A	12.183323344774	-2.23614	0.817184598740418	-2.73639	0.00621175043907581	0.125320242886909	DOWN	5.01188931456663	4.18839375622517	3.57828468491578	23.0003208099313	19.7361443472221	17.5849071557827
RLIM	500.88110327331	-0.70586	0.258065967609097	-2.73519	0.00623441575216617	0.125613736131536	NOT	400.951145165331	323.553417668394	417.764736963918	606.05845334169	732.928633258204	524.030233242325
PGAP1	84.0610503558591	-1.25536	0.459142660755937	-2.73413	0.00625454617845776	0.125771362997053	NOT	81.8608588045883	34.5542484888576	32.2045621642421	116.151620090153	139.947205371211	99.6478072161021
LOC101119226	1021.70714789839	0.94145024416287	0.34435890633315	2.73392157672862	0.00625849486284935	0.125771362997053	NOT	793.54914147305	1763.3137713708	1474.2532901853	938.413089045198	565.171406306815	595.542189009175
LOC105604630	248.063329878934	-0.921705	0.337219211391058	-2.73325	0.00627125180173757	0.125864267678453	NOT	202.146202354187	173.818340883344	138.658531540487	277.153865759672	453.931319986109	242.671718749802
AFDN	2190.71098126381	0.714860428705402	0.261880071000364	2.72972443445079	0.00633872859981162	0.127053738799851	NOT	2263.7033404126	2335.02951909553	3569.33897320349	1733.07417302832	1790.60655077524	1452.51333106765
HMOX2	1097.44189290631	0.91411767798081	0.335024676811444	2.72850849877929	0.00636214507540518	0.127358127938965	NOT	1469.31888405378	1692.11107751497	1141.47281448814	477.256656806075	1118.68054549936	685.811379075526
KTN1	529.134558615432	-0.778002	0.285313685287095	-2.72683	0.00639455902420757	0.127841610259157	NOT	471.952910455024	397.897406841391	299.681342361697	759.010586727733	725.751853495577	520.513251811169
LOC105602948	1764.56941706953	-0.570384	0.209285863840074	-2.72538	0.00642267069680005	0.12823794369327	NOT	1460.13042031041	1425.10097555561	1375.85046135012	1965.37741320863	2380.89668625125	1980.06054574113
GUCD1	1213.09922981219	0.560686469873783	0.205849437505752	2.72376974485595	0.00645414860158378	0.128551136541664	NOT	1460.96573519617	1443.94874745863	1433.10301630877	1012.01411563698	1035.25048075883	893.313283513762
NAV3	216.024060858856	-1.18009	0.433293056357288	-2.72353	0.00645883503408653	0.128551136541664	NOT	156.203883637327	144.499584589768	96.6136864927262	181.702534398457	513.139753027775	203.98492300708
ZFHX2	150.936868845891	0.824727918003122	0.302886756740579	2.72289197084142	0.00647132150135481	0.128551136541664	NOT	172.910181352549	213.608081567483	192.332801814223	94.3013153207184	105.857501498737	126.611331521636
FBXO22	273.700491194336	-0.874811	0.32128175087514	-2.72288	0.00647158687902005	0.128551136541664	NOT	165.392347380699	193.713211225414	220.95907929355	315.104395096059	484.43263397727	262.601280193022
TTC14	206.266338562662	-0.973958	0.35800940036826	-2.72048	0.00651869866237623	0.129320952694371	NOT	197.969627925382	105.756942344685	113.610538746076	265.653705354707	343.588331135731	211.018885869393
WASHC4	406.474357782077	-0.97131	0.357311122797508	-2.71839	0.00656008136066199	0.129975286779621	NOT	379.232958135542	208.372589372202	236.166789204442	424.355918943233	776.886409304289	413.831481732753
NFAT5	987.592631139396	-0.762175	0.280423156763706	-2.71795	0.00656884060640256	0.129982403508278	NOT	991.518769398432	595.79901182303	610.097538778141	1353.56887966446	1297.20294209469	1077.36864507762
DNAJB1	3120.29800395106	-1.35626	0.499131264751628	-2.71725	0.00658275689402554	0.130091417852045	NOT	2033.99174682829	1702.58206190553	1521.66556226044	3939.95495474123	1143.79927466856	8379.79442330233
REV3L	909.196717836766	-1.11285	0.409800159692436	-2.71559	0.00661569971919147	0.130575685529042	NOT	735.912414355534	403.132899036672	585.94411715496	847.561821845969	2144.06295408459	738.566100542874
CDC7	207.805189388646	-0.915397	0.337188977584254	-2.71479	0.00663180082612498	0.130726733736889	NOT	172.910181352549	107.851139222798	151.182527937692	272.553801597686	345.382526076387	196.950960144766
OXR1	835.840771190268	-0.787238	0.290070509965561	-2.71396	0.00664851553069361	0.130745983761477	NOT	786.031	491.089167917401	562.685266703007	867.112094534411	1345.64620549242	962.480584993174
CCDC112	26.6986214530597	-1.83144	0.674836741331104	-2.7139	0.00664967618070844	0.130745983761477	DOWN	4.17657442880553	10.4709843905629	20.5751369382658	43.7006095388695	48.443263397727	32.8251600241277
LOC114110262	885.18155351728	1.10199572081992	0.406163747182899	2.71318089923885	0.00666407162070586	0.130862746521323	NOT	1379.10487639158	1527.71662258313	715.656936983157	782.010907537665	270.026338568812	636.573639039334
LOC105605978	23.1580238059998	-2.05005	0.755857113689505	-2.71222	0.00668348709064204	0.131077666971603	DOWN	10.8590935148944	6.28259063433775	9.84028288351841	10.3501443644691	54.722945690025	46.8930857487539
LOC101115905	311.869053490995	0.855887577198904	0.315764741801103	2.71052294286237	0.00671772008927947	0.131538932858292	NOT	299.878043988237	366.484453669702	538.531845079825	215.052999572858	187.49337129861	263.773607336741
TNRC6A	570.814091116419	-0.965482	0.356285109480611	-2.70986	0.00673119827708413	0.131538932858292	NOT	537.107471544391	261.774609764073	360.512182005265	1028.11434020393	735.619925669188	501.756017511667
TASOR	318.192738022008	-0.836485	0.308715822133954	-2.70956	0.00673720520159453	0.131538932858292	NOT	289.018950473342	164.394454931838	231.693933348297	365.705100877908	496.094901091538	362.249087409124
WNT5A	194.506014637121	-0.954883	0.352436640031686	-2.70938	0.00674100903170644	0.131538932858292	NOT	130.309122178732	171.724144005232	95.7191153214972	184.002566479451	323.852186788509	261.428953049303
INSR	3714.1205420622	0.792411334867967	0.292539928999229	2.70872881380256	0.00675415211726281	0.131629407887311	NOT	4459.74617507854	5341.24913762614	4327.93532640564	2497.83483995854	3785.75132478534	1872.21
C5H5orf24	1141.74212367855	-0.707055	0.261166279884609	-2.7073	0.00678336587548283	0.131899675751919	NOT	963.953378168315	645.012638458676	992.97400006413	1476.62059599759	1557.36120848989	1214.53092089273
OSMR	586.452429178376	0.901720582291736	0.333091496991701	2.70712579106816	0.00678685360334131	0.131899675751919	NOT	484.482633741441	905.740149783692	901.727740598778	313.954379055562	375.883840067549	536.925831823232
ANKRD2	1538.83371135571	1.39556455147831	0.515577965712928	2.70679634174933	0.00679359193319629	0.131899675751919	NOT	1469.31888405378	3238.67547200111	1981.47514427212	970.613538179101	203.641125764519	1369.27810386361
LOXL4	100.669059253178	1.34619160003439	0.498142571384947	2.70242231313755	0.00688362685516232	0.133480253078674	NOT	147.850734779716	188.477719030133	96.6136864927262	58.6508180653248	23.3245342285352	89.0968629226325
LMLN	38.1501826731318	-1.3404	0.496106802447874	-2.70185	0.00689555835946597	0.133544267902849	NOT	15.0356679436999	23.0361656592384	26.8371351368684	62.1008661868145	53.8258482196967	48.0654128924728
S1PR3	224.312393307567	0.840541867254531	0.311260793214695	2.70044247646301	0.00692473107615415	0.133941610840512	NOT	256.441669928659	226.173262836159	381.087318943531	148.352069224057	176.728201654671	157.091837258326
PRNP	1160.46434344898	-0.779489	0.288706539641993	-2.69994	0.00693527366160249	0.133978058226763	NOT	1158.58174655065	630.353260311888	773.804063113038	1277.66782099168	1702.69099868307	1419.68817104353
PAXBP1	322.322028568202	-0.948024	0.351238857308199	-2.69909	0.00695301045051177	0.134153221585061	NOT	273.983282529643	151.829273663162	234.377646861984	356.504972553935	598.364012708962	318.872983091527
DUSP1	11222.0342790166	-0.963613	0.357108794581454	-2.69837	0.006967942781911	0.13424927506368	NOT	3921.80338864839	11413.3729857136	7488.45527435751	17763.1	12266.0137117986	14479.4125520715
CNOT6	747.40029300257	-0.822837	0.304978265278761	-2.69802	0.00697534038717839	0.13424927506368	NOT	654.886870436706	495.277561673626	469.649864895197	948.763233409667	1264.01033569254	651.813891907679
LOC114112432	19.7750921788375	2.57573046061865	0.955534786465542	2.69559046630432	0.00702639949584482	0.134797782661481	UP	8.35314885761105	81.6736782463908	11.6294252259763	5.75008020248283	5.38258482196967	5.86163571859424
SYNPO2	14975.9544148792	0.776348569353333	0.288031022320916	2.69536441976847	0.00703116856064328	0.134797782661481	NOT	17316.0775818277	22368.1168551205	17047.8	14276.2991267244	7314.03567558645	11533.354439906
NKAIN1	1688.79319595298	0.814289146429681	0.302111718050304	2.69532460271566	0.00703200891040872	0.134797782661481	NOT	1645.57032494938	2575.86216007848	2237.32249924359	1407.6196335678	809.181918236107	1457.20263964253
REXO4	479.788469949004	0.941256442329018	0.349259181503061	2.6950084412334	0.00703868478676985	0.134797782661481	NOT	588.896994461579	712.026938558278	593.100686524791	197.802758965409	499.683290972851	287.220150211118
PPP1R15B	1465.44753553186	-0.600553	0.222919838798315	-2.69403	0.00705938489813134	0.134930697317256	NOT	1120.9925766914	1080.60558910609	1292.65534242583	1958.47731696565	1811.23979259279	1528.71459540938
LOC101112287	371.849059588046	-0.822904	0.30547427043339	-2.69386	0.00706306480722358	0.134930697317256	NOT	304.889933302803	172.771242444288	327.413048669794	478.406672846571	445.857442753154	501.756017511667
CBX3	647.452278475338	-0.764483	0.283879465794824	-2.69298	0.00708156002153131	0.135117213037208	NOT	618.133015463218	392.661914646109	428.499591018665	815.361372712065	968.865267954541	661.19250905743
DNAJC13	503.583382623419	-0.721739	0.268172144903168	-2.69133	0.00711680023041	0.135622372863749	NOT	463.599761597413	336.11859893707	340.831616238228	599.158357098711	743.693802902143	538.098158966951
CTNNA3	290.172325658018	-0.702671	0.261136891616796	-2.69082	0.00712775408997444	0.135664042789993	NOT	197.134313039621	204.184195615977	261.214781998852	380.655309404363	354.35350077967	343.491853109622
ACOT7	105.394553549356	1.32909084320044	0.494049098947285	2.69019991339413	0.00714092267083776	0.135747711804107	NOT	109.426250034705	120.416320491474	221.853650464779	79.351106794263	25.1187291691918	76.2012643417251
GOLGA4	870.291169820525	-0.702357	0.261233143214561	-2.68862	0.00717473662766092	0.136223158989479	NOT	752.618712070756	611.505488408874	623.516106346575	1215.56695480487	1211.9786824135	806.561074878568
USP45	34.6199773488363	-1.82234	0.678056924043437	-2.68759	0.00719693283360486	0.13647713071961	DOWN	16.7062977152221	9.42388595150662	19.6805657670368	21.8503047694347	101.372014147095	38.686795742722
ACAD11	382.061738775295	-0.928183	0.345427403907464	-2.68706	0.00720847532940664	0.136528699201026	NOT	319.090286360742	210.466786250315	260.320210827623	403.655630214295	740.10541302083	358.732105977968
THAP2	330.752372523634	-0.932905	0.347265262590309	-2.68643	0.00722191929487536	0.136616111453425	NOT	306.560563074326	138.21699395543	237.061360375671	366.855116918404	545.435261959593	390.384938858376
SLC38A2	5660.65380635063	-0.820751	0.305620957990099	-2.68552	0.00724170687545383	0.136823165068098	NOT	5772.02586060924	2617.74609764073	3886.91173898977	7622.30631641124	6226.75354154858	7838.17928290422
TANK	194.794033702344	-0.820975	0.305780038045299	-2.68486	0.00725611526066654	0.136834278464353	NOT	161.215772951893	109.945336100911	151.182527937692	231.15322413981	296.042165208332	219.225175875425
LOC114118018	76.3921694208236	-1.21548	0.452771988976266	-2.68453	0.00726319088616546	0.136834278464353	NOT	53.4601526887107	39.7897406841391	44.7285585614473	133.401860697602	131.873328138257	55.0993757547859
DDX21	556.002146089593	-1.08288	0.403422020585996	-2.68423	0.00726967390500787	0.136834278464353	NOT	415.98681310903	327.741811424619	326.518477498565	465.756496401109	1320.52747632323	479.481801781009
VNN1	33.4909451720031	-1.72148	0.641419187912452	-2.68386	0.00727766648417748	0.136834278464353	DOWN	11.6944084006555	14.6593781467881	20.5751369382658	23.0003208099313	88.8126495624996	42.2037771738785
DDX52	120.109369740614	-0.936622	0.349164808661327	-2.68246	0.00730821202222577	0.13724183596107	NOT	82.6961736903494	75.391087612053	89.4571171228946	147.20205318356	206.332418175504	119.577368659323
LOC105602116	52.7786464808133	-1.37211	0.511679492191935	-2.68158	0.00732753422195706	0.137437896424925	NOT	30.0713358873998	32.460051610745	25.9425639656394	85.1011869967459	106.754598969065	36.3421414552843
TRIL	188.196798758579	0.908373339902926	0.33880347312521	2.68112168840495	0.00733758279472917	0.137459753227166	NOT	193.793053496576	309.941137960662	232.588504519526	149.502085264554	93.298136914141	150.057874396013
MAP7D3	600.243098782863	-0.75951	0.283344101414958	-2.68052	0.00735075242119965	0.137539955218432	NOT	542.119360858957	319.365023912169	475.01729192257	828.011549157527	631.556619111108	805.388747734849
LRCH3	676.434058191441	-0.694067	0.259109244749569	-2.67867	0.00739158196984778	0.138136883335054	NOT	586.391049804296	450.252328794205	513.483852285415	980.96368254357	867.493253807445	660.020181913711
FBXL20	254.17722538538	-0.905685	0.338845463807821	-2.67285	0.00752087908977	0.140383694855369	NOT	192.957738610815	150.782175224106	186.96537478685	417.455822700253	374.089645126892	202.812595863361
CLEC14A	1060.14388601104	0.587914623037925	0.22007778313658	2.67139469808757	0.00755367685772598	0.140778969192583	NOT	1155.24048700761	1193.69222052417	1470.67500550039	844.111773724479	849.55130440088	847.592524908727
ATP11C	61.6607758884669	-1.22799	0.459730345241016	-2.6711	0.00756025096284326	0.140778969192583	NOT	50.9542080314274	35.6013469279139	24.1534216231815	87.401219077739	108.548793909722	63.3056657608178
EPPK1	14.3522904791334	2.0294082356297	0.760185681253935	2.66962175909728	0.00759367352953873	0.141231375235676	UP	26.7300763443554	20.9419687811258	21.4697081094947	6.90009624297939	5.38258482196967	4.68930857487539
FGD5	951.010005960575	0.880969806503783	0.330109370658158	2.66872099009896	0.00761406710212705	0.141440665472166	NOT	785.195992615439	1134.00760949796	1778.40748840314	713.009945107871	531.081702434341	764.357297704689
ARHGAP20	48.610014068979	-1.5736	0.589830292471507	-2.66788	0.00763307354121383	0.141623716998492	DOWN	17.5416126009832	14.6593781467881	41.1502738765315	36.8005132958901	107.651696439393	73.8566100542874
EIF3E	5183.66769660509	-0.83481	0.31305220203073	-2.66668	0.00766045177020115	0.141717390597681	NOT	4083.01916160028	3908.81847299714	3181.98965606136	4278.05967064722	9653.66587820261	5996.45334012191
WBP2	1586.71223260091	0.534203591521818	0.200375462190015	2.66601302216954	0.00767567197263309	0.141717390597681	NOT	1936.25990519424	1809.38610268927	1885.75602895062	1371.9691363124	1291.82035727272	1225.0818651862
LOC101102642	15.9377171478026	-1.98664	0.745271429848499	-2.66566	0.00768380508753771	0.141717390597681	DOWN	4.17657442880553	5.23549219528146	9.84028288351841	31.0504330934073	24.2216316988635	21.1018885869393
CWF19L2	138.772524895505	-0.958439	0.359566376313518	-2.66554	0.00768646589757338	0.141717390597681	NOT	107.755620263183	99.4743517103477	76.0385495544604	146.052037143064	252.084389162246	151.230201539731
ATP1B1	11545.8293574921	0.523811539569925	0.196518146017474	2.66546143542057	0.00768827491566947	0.141717390597681	NOT	13805.2491169738	13360.9760823583	13690.5172044878	9999.38947211764	8489.2333617165	9929.61090729864
MPHOSPH10	322.867295652689	-0.93565	0.351054965236144	-2.66525	0.0076930727738175	0.141717390597681	NOT	245.582576413765	217.796475323709	202.173084697742	345.00481214897	644.115983695704	282.530841636242
ASAP3	165.75592477775	-0.883145	0.331422865323139	-2.66471	0.00770555995732825	0.141778638263612	NOT	147.850734779716	120.416320491474	81.4059765818341	220.803079775341	234.142439755681	189.916997282453
MAPKAPK2	4464.64083634378	0.605687758250493	0.227497027865044	2.66239855498156	0.00775859522082161	0.142518640563158	NOT	5798.75593695359	5619.77732241512	4745.70006336956	3570.79980574184	2964.90713943496	4087.90475014762
FTL	1084.41407187197	0.752869984842499	0.282804655981293	2.66215555125903	0.00776419891396807	0.142518640563158	NOT	1090.08592591824	1223.01097681775	1770.35634786208	632.508822273111	858.522279104163	932.000079256484
C2H2orf88	65.4298827005781	-1.0205	0.383418508322146	-2.66158	0.00777759992563509	0.142595475413836	NOT	49.2835782599052	41.8839375622517	38.4665603628447	81.6511388752562	96.8865267954541	84.4075543477571
EBF2	367.711031615044	-0.759238	0.285368618194868	-2.66055	0.00780125484074356	0.142715762708284	NOT	229.711593584304	269.104298837467	320.256479299963	542.807571114379	354.35350077967	490.032746074478
CCNL2	1292.58147166293	-0.645199	0.242511065031342	-2.66049	0.00780260664671117	0.142715762708284	NOT	981.494990769299	924.587921686705	1119.10853520741	1498.47090076703	1915.30309915087	1316.52338239627
LOC101122983	424.765154924498	1.51114475850117	0.568134217183039	2.65983761019329	0.00781783345090012	0.142825448428841	UP	582.21447537549	1066.99330939836	237.061360375671	392.155469809329	70.870700155934	199.295614432204
SAMD4A	5518.84436915184	0.673293540809575	0.253182045926026	2.65932577622939	0.00782972135719254	0.142873948444808	NOT	7036.69259765155	6858.49477581871	6455.22557158807	5338.37445998506	3133.56146385668	4290.71734601098
NRAP	89021.6300527644	1.03518599278585	0.389529250396138	2.65753083172341	0.00787153899981114	0.143467838024826	NOT	98618.1107278418	153838.655567711	106512.116502374	58283.9629484064	26363.9004580075	90513.0341122448
LOC101107153	3763.66488494548	0.554880465456639	0.208942998107363	2.65565475025643	0.00791546065406506	0.144098633130591	NOT	4823.10815038462	4572.67888335883	4039.88340926992	2855.48982855297	2907.49290133395	3383.3361367726
POU2F1	370.884056314156	-0.739822	0.279183532734178	-2.64995	0.00805040587860623	0.146377332171702	NOT	335.796584075964	227.220361275215	270.160493711142	514.057170101965	500.580388443179	377.489340277469
THBD	2569.54861724202	0.707278321864664	0.266941315314346	2.64956483424749	0.00805955066629766	0.146377332171702	NOT	3130.76019183262	3129.77723433926	3300.07305066358	1598.52229629023	1604.01027694696	2654.14865337947
METTL21A	383.000645891627	-0.694791	0.262297477339336	-2.64886	0.0080762681811954	0.146508996290525	NOT	360.856030648797	253.397822251623	263.00392434131	474.956624725082	501.477485913508	444.311987469443
GJA4	895.183628842525	1.06986444906514	0.404051247981986	2.64784344661358	0.00810070291560334	0.146780183742443	NOT	895.457557535905	1012.54419056743	1729.20607398555	708.409880945884	264.643753746842	760.840316273532
LOC101123553	928.280670061698	0.751093346420908	0.283814785624286	2.64642078025916	0.00813485566339664	0.147226615830877	NOT	1158.58174655065	1096.31206569194	1238.08650098086	929.212960721225	489.81521879924	657.675527626274
ANGEL2	509.921013125207	-0.739696	0.279567491285059	-2.64586	0.00814836541673275	0.147298839320704	NOT	424.339961966641	318.317925473113	403.451598224255	527.857362587924	818.15289293939	567.406337559922
H6PD	1784.41680208995	0.584289593693837	0.22087278810532	2.64536704003224	0.0081602349376793	0.147341278209626	NOT	1843.53995287476	2447.06905207455	2132.65767220981	1323.66846261155	1503.53536027019	1456.03031249881
ATXN7	1444.38389521735	0.585604105525279	0.221567488715016	2.6430055642256	0.0082173684861923	0.148199953327902	NOT	1998.07320674056	1718.28853849137	1484.09357306882	1185.66653775196	1119.57764296969	1160.60387228166
SMAD5	797.902737359612	-0.724928	0.274400525440665	-2.64186	0.00824517040966762	0.148479223334602	NOT	745.100878098906	468.053002258162	591.311544182333	972.913570260095	1182.37446589267	827.662963465507
LOC114115898	52.9938063922591	1.21147012063503	0.458615812394098	2.64157948307721	0.00825204420755833	0.148479223334602	NOT	93.5552672052438	51.3078235137583	76.9331207256893	27.6003849719176	28.7071190505049	39.8591228864408
PRKCA	790.238461306091	0.711959897120114	0.2696129016541	2.64067443639446	0.00827411862967783	0.148703497881109	NOT	983.165620540821	1045.00424217818	915.146308167212	741.760346120285	431.503883227902	624.850367602146
AKAP1	3545.40540326738	0.706771612466154	0.268066497922991	2.63655331025062	0.00837530388230526	0.150296792605674	NOT	4092.20762534365	4113.00266861311	4984.55056608769	3432.79788088225	1935.93634096843	2713.93733770913
GPATCH3	295.171900026935	0.741895528670185	0.281494909373249	2.63555575595318	0.00839996243298931	0.150296792605674	NOT	330.784694761398	436.640049086474	341.726187409457	194.35271084392	268.232143628155	199.295614432204
JUND	6070.57508817482	-0.669066	0.25386241828238	-2.63555	0.00840020848229588	0.150296792605674	NOT	3954.38066919307	5378.94468143217	4730.49235345867	5972.03329829867	9275.09074572407	7112.50878094225
TRIB2	719.374671309647	0.80455690039703	0.305278075308844	2.63549	0.0084016237303805	0.150296792605674	NOT	917.175744565694	774.852844901656	1052.01569736524	417.455822700253	412.664836351008	742.083081974031
SH3GLB1	4557.93947100883	-0.768205	0.291589318194212	-2.63454	0.0084250710233433	0.150542204405559	NOT	3695.43305460713	3002.03122477439	3419.94558760826	4363.16085764397	8212.92734085539	4654.13876056383
DYNLT3	575.069381708441	-0.678565	0.257650596987913	-2.63366	0.00844694256850273	0.150758926534038	NOT	504.530190999708	349.730878644801	472.333578408883	669.309335569001	807.387723295451	647.124583332804
PWWP3B	214.938628380884	-1.01926	0.387120558491846	-2.63293	0.00846529506509777	0.150912414559128	NOT	188.78116418201	130.887304882036	106.453969376245	330.054603622514	370.501255245579	162.95347297692
PNPLA8	770.490215146915	-0.801326	0.304408703158124	-2.6324	0.00847832362922636	0.150970747800516	NOT	704.170448696612	385.332225572715	595.784400038478	969.463522138605	1200.31641529924	767.874279135846
CCDC186	477.135628215788	-0.74493	0.283362774598397	-2.62889	0.00856635217881133	0.152362912201065	NOT	441.046259681864	274.339791032748	354.250183806663	593.408276896228	701.530221796714	498.23903608051
SOX8	309.220432544796	0.930896568554492	0.354263128598127	2.62769815260817	0.00859647582834238	0.15272315380915	NOT	476.12948488383	338.212795815182	401.662455881797	225.403143937327	122.005255964646	291.909458785993
LOC105616164	47.323464032936	-1.33323	0.508039540662166	-2.62426	0.00868384998307715	0.153857186360237	NOT	30.9066507731609	23.0361656592384	26.8371351368684	42.5505934983729	103.166209087752	57.4440300422236
TUBGCP5	165.489967594868	-1.03242	0.393432484544286	-2.62414	0.00868673551622011	0.153857186360237	NOT	87.708063004916	108.898237661854	129.712819828197	273.703817638183	274.511825920453	118.405041515604
TGFBR2	2582.31456249668	0.624585753415469	0.238031149589369	2.62396646192295	0.00869123428493551	0.153857186360237	NOT	3190.90286360742	3254.38194858695	2952.08486505552	2397.78344443534	1577.99445030744	2120.7398029874
HSPB7	5298.46657462461	1.24708351690306	0.475329328580455	2.62361996602945	0.00870008000938395	0.153857186360237	NOT	5564.03245405472	6864.77736645305	9937.79114118236	4181.45832324551	844.16871957891	4398.57144323312
FAM126A	510.186877213602	-0.789401	0.300955806964408	-2.62298	0.00871648144061819	0.15397127147503	NOT	444.387519224908	250.256526934454	426.710448676207	759.010586727733	629.762424170452	550.993757547859
NUDT14	51.9599494823967	1.13694351020418	0.433638863017513	2.62186719680212	0.00874495002126588	0.154298012119804	NOT	64.3192462036051	63.8730047824338	85.8788324379788	37.9505293363867	26.9129241098484	32.8251600241277
C7	278.465159363292	-1.42387	0.543172644860365	-2.62139	0.00875717273991895	0.154337689040439	NOT	156.203883637327	215.702278445596	82.300547753063	193.202694803423	821.741282820703	201.640268719642
LOC114112044	31.6331388408062	1.55090945923006	0.591744357716189	2.62091127529415	0.00876950817465043	0.154379259948283	UP	37.5891698592497	42.931036001308	60.8308396435683	9.20012832397252	13.4564620549242	25.7911971618147
NOS3	723.66397212287	0.949005199513796	0.362385332905502	2.61877375639059	0.00882464530737159	0.155152043905829	NOT	609.779866605607	976.94284363952	1272.97477665879	565.80789192431	295.145067738004	621.333386170989
ARHGAP9	38.0344097770922	1.81198907774473	0.692012728164686	2.61843316458988	0.00883345939518129	0.155152043905829	UP	50.1188931456663	68.061398538659	59.0416973011104	34.500481214897	3.58838988131311	12.8955985809073
SETDB2	144.68537547373	-0.918961	0.351075820092631	-2.61756	0.008856171587609	0.155374602207099	NOT	112.767509577749	82.720776685447	104.664827033787	238.053320382789	200.949833353534	128.955985809073
ID1	2054.6414583416	-0.860133	0.328674574847711	-2.61698	0.00887126676263492	0.15546317314271	NOT	1558.69757683022	1474.31460219126	1345.43504152833	2728.98806409835	1474.82824121969	3745.58522418172
PTCH1	322.490755866109	-0.65336	0.24970587669061	-2.61652	0.00888316281232621	0.155495544522552	NOT	253.100410385615	249.209428495397	249.585356772876	455.40635203664	364.221572953281	363.421414552843
SHISAL2B	71.7500532199946	-1.17785	0.45032360065871	-2.61557	0.0089079003918794	0.155752373631573	NOT	50.1188931456663	25.130362537351	56.3579837874236	73.6010265917802	98.6807217361106	126.611331521636
LOC114114842	4703.92446779997	-0.719885	0.275368404543716	-2.61426	0.00894206009977198	0.156162829295452	NOT	4590.05529725727	3013.54930760401	3058.53883443177	4518.41302311101	7009.02253567484	6033.96780872091
GLA	234.997077807825	0.881531543809183	0.337290659839239	2.61356642436925	0.00896026643816844	0.156162829295452	NOT	304.889933302803	245.021034739172	363.195895518952	212.752967491865	109.44589138005	174.676744414108
ARG2	108.873511759712	1.10064957265145	0.421137876043116	2.61351361457398	0.0089616513128061	0.156162829295452	NOT	122.791288206882	228.267459714272	94.8245441502683	56.3507859843317	77.150382448232	73.8566100542874
COMT	779.95659579778	0.589296964294297	0.225555302869896	2.61264956663073	0.00898433711752786	0.156222523223815	NOT	850.350553704805	954.953776419338	1005.49799646134	642.85896663758	550.817846781563	675.260434782056
LOC114116866	23.6496573603744	1.60876679955426	0.615769003115643	2.61261413194605	0.00898526855817472	0.156222523223815	UP	47.612948488383	25.130362537351	33.9937045066999	11.5001604049657	10.7651696439393	12.8955985809073
LOC101113211	222.538218145738	1.54076305031742	0.590145385904039	2.61081944740978	0.00903255679981546	0.156868444355044	UP	58.4720420032774	361.248961474421	574.314691928983	95.4513313612149	154.300764896464	91.4415172100701
ND6	15.3055417249945	2.40788233879756	0.923039234216026	2.6086457103231	0.00909013021100593	0.157306992487596	UP	35.9185400877275	11.5180828296192	29.5208486505552	4.60006416198626	0.897097470328279	9.37861714975078
SRXN1	509.657354023699	0.974653759933435	0.3736428464553	2.60851711515381	0.00909354641299755	0.157306992487596	NOT	711.688282668462	657.577819727351	658.404382024504	186.302598560444	554.406236662876	289.564804498555
ZNF395	1382.7434113489	-0.67588	0.259199485412274	-2.60757	0.00911883082185211	0.157306992487596	NOT	1198.67686106719	1005.21450149404	990.290286550443	1794.02502317464	2044.48513487815	1263.76866092892
USP47	2441.26280305277	-0.642696	0.246496766006403	-2.60732	0.00912535346974212	0.157306992487596	NOT	2431.60163245058	1535.04631165652	1751.57035326628	2976.24151280511	2888.65385445706	3064.46315368107
LOC114108707	43.1493488868902	1.26402319236583	0.484814839376152	2.60722875973092	0.00912783560620448	0.157306992487596	NOT	60.9779866605607	53.4020203918709	67.9874090133999	29.9004170529107	16.147754465909	30.4805
THEM6	35.3126417165551	1.42985073780241	0.548465270696353	2.60700324012678	0.00913384959867503	0.157306992487596	NOT	33.4125954304442	45.0252328794205	76.0385495544604	20.7002887289382	17.9419494065656	18.7572342995016
IKZF5	685.672191809689	-0.690198	0.264760653182036	-2.60688	0.00913726650538415	0.157306992487596	NOT	634.003998292679	420.933572500629	518.851279312789	937.263073004701	904.274250090905	698.706977656433
NPHP3	62.7582832542292	-1.32823	0.509522370978408	-2.60681	0.00913913572743627	0.157306992487596	NOT	29.2360210016387	47.1194297575331	31.3099909930131	96.6013474017115	130.079	42.2037771738785
TMEM229B	12.6710266663911	2.57183767784878	0.986914570246357	2.60593748981413	0.00916231813215299	0.15753078975215	UP	8.35314885761105	38.7426422450828	17.8914234245789	6.90009624297939	1.79419494065656	2.3446542874377
WRN	92.743852937752	-0.937943	0.360117647207498	-2.60455	0.00919959912103563	0.15799622286227	NOT	71.0017652896939	54.4491188309272	65.3036954997131	139.151940900084	132.770425608585	93.7861714975079
CAVIN2	1243.2635868254	-0.847733	0.32563620519118	-2.60331	0.00923277798658591	0.158390251180078	NOT	1004.88380757061	493.183364795513	1165.62623611132	1761.82457404074	1432.66466011426	1601.39887831995
CIART	784.218347053214	1.34110408053607	0.515351661492613	2.6023086384389	0.00925984762321015	0.158678717742585	NOT	2043.18021057166	765.428958950149	564.474409045465	798.111132104617	226.965659993054	307.149711654338
ZFX	665.035757579281	-0.83961	0.32284740799366	-2.60064	0.00930502597768396	0.1587311860098	NOT	567.17880743179	425.121966256854	438.339873902184	877.46223889888	1154.56444431249	527.547214673482
LOC114116078	11.2681272355753	3.19722928453115	1.22941377846721	2.60061286161715	0.00930574034501725	0.1587311860098	UP	9.18846374337216	32.460051610745	19.6805657670368	0	6.27968229229795	0
SLC7A10	318.112402355991	0.854436311039829	0.328584338675241	2.6003561657402	0.00931270494961856	0.1587311860098	NOT	508.706765428513	302.611448887268	416.870165792689	198.952775005906	176.728201654671	304.805
MRPS25	435.285523766876	0.7088878465002	0.272655611682653	2.59993858965677	0.00932404445023264	0.1587311860098	NOT	496.177042142096	577.998338359073	545.688414449657	301.304	267.335046157827	423.210098882504
WDR75	309.951935376741	-1.0401	0.400054608103673	-2.5999	0.00932499668102235	0.1587311860098	NOT	263.124189014748	154.970568980331	190.543659471765	294.404106367121	679.999882508835	276.669205917648
HIPK2	1484.97218267307	0.825296334730125	0.317461519272183	2.59967361279632	0.00933124642517044	0.1587311860098	NOT	1445.09475236671	2320.37014094874	1929.59001634084	1498.47090076703	737.414120609845	978.893165005238
MSH3	395.093239717464	-0.634956	0.244283572380378	-2.59926	0.00934260100570686	0.1587311860098	NOT	339.97315850477	291.093366057649	296.99762884801	495.65691345402	421.635811054291	525.202560386044
SYCP3	101.985717614646	-1.00325	0.38599001112541	-2.59917	0.0093449728870963	0.1587311860098	NOT	81.8608588045883	47.1194297575331	74.2494072120025	177.102470236471	120.211061023989	111.371078653291
WNK1	6659.39492352983	0.574528777581108	0.221192722611754	2.59741265805359	0.00939290048713014	0.159370331291504	NOT	7633.94274097074	8348.51585459581	7921.42772123232	6346.93852750055	4528.54803021715	5176.99666666243
XCR1	31.4777463390111	1.59991732111447	0.616143991491644	2.59666140254193	0.0094134667896531	0.15942897767927	UP	35.0832252019664	77.4852844901656	29.5208486505552	20.7002887289382	14.3535595252525	11.7232714371885
C1R	648.92316742831	0.934900378785674	0.36005707516414	2.59653383664098	0.00941696300884404	0.15942897767927	NOT	1085.90935148944	1025.10937183611	445.496443272015	339.254731946487	477.255854214644	520.513251811169
MTF2	359.829535845342	-0.780768	0.300804418016211	-2.5956	0.00944257695682672	0.159594099147757	NOT	298.207414216715	237.691345665778	258.531068485165	504.857041777992	549.023651840906	310.666693085495
SCLT1	22.7326794079421	-2.04527	0.788140100825883	-2.59506	0.00945744272099412	0.159594099147757	DOWN	18.3769274867443	6.28259063433775	1.78914234245789	28.7504010124141	44.8548735164139	36.3421414552843
LYSMD3	952.550473715968	-0.890297	0.343079701757123	-2.59501	0.00945869221904061	0.159594099147757	NOT	844.503349504477	714.121135436391	444.601872100786	813.061340631072	1700.89680374242	1198.11834088066
LOC105610624	171.898543940684	-1.55035	0.59751078486641	-2.59468	0.0094679709847254	0.159594099147757	DOWN	57.6367271175163	119.369222052417	85.8788324379788	46.0006416198626	415.356128761993	307.149711654338
LOC101109077	10.7154040801761	3.09146871851119	1.19174634516609	2.59406603682962	0.00948482672296581	0.159704253222169	UP	16.7062977152221	33.5071500498013	7.15656936983157	5.75008020248283	0	1.17232714371885
CHML	36.4712911420941	-1.41655	0.546492012543971	-2.59208	0.0095398300198298	0.160316512260727	NOT	26.7300763443554	16.7535750249007	16.102281082121	62.1008661868145	65.4881153339643	31.6528328804089
PTPN3	340.779926142082	0.835232339519975	0.322234395679375	2.59200243896693	0.00954190951222239	0.160316512260727	NOT	400.951145165331	378.002536499321	530.480704538765	304.75425073159	159.683349718434	270.807570199054
VWA8	1480.55968609757	0.614481842654758	0.237173465211004	2.59085409115255	0.0095738073504429	0.160677977159169	NOT	1735.78433261158	2021.9470858177	1616.49010641071	1263.86762850573	1294.51164968371	950.757313555986
SSX2IP	51.5300095564226	-1.30577	0.504172908909237	-2.58992	0.00959979135924505	0.160939514076878	NOT	35.9185400877275	20.9419687811258	32.2045621642421	54.0507539033386	112.137183791035	53.927048611067
GPAT3	1964.00254733181	0.738391783955024	0.2852064624586	2.58897283599318	0.00962626877271592	0.1612087478236	NOT	2487.56772979657	2008.33480610997	2872.46803081615	1053.41469309485	1914.40600168055	1447.82402249278
GNAQ	757.783596267906	-0.721822	0.278986347245778	-2.5873	0.00967307546986402	0.161817480887217	NOT	759.301231156845	443.969738159868	512.589281114186	900.462559708811	1067.54598969065	862.832777777072
ANK3	1839.50635749749	-0.689714	0.266718319222882	-2.58592	0.00971180805406806	0.162289976056857	NOT	1578.74513408849	1421.95968023844	1222.87879106997	2990.04170529107	1878.52210286742	1944.89073142957
CD3E	133.21783030808	1.3898247146632	0.537596324462752	2.58525709983624	0.00973064084047152	0.162392138960497	NOT	121.12065843536	350.777977083858	106.453969376245	118.451652171146	40.3693861647725	62.1333386170989
DGKE	211.908411341199	-0.891085	0.344722669431406	-2.58493	0.00973979906814913	0.162392138960497	NOT	187.945849296249	86.9091704416722	169.969	262.203657233217	277.203118331438	287.220150211118
PBRM1	708.088419848751	-0.755881	0.292456436031166	-2.58459	0.00974940526653104	0.162392138960497	NOT	649.039666236379	441.875541281755	489.330430662233	864.812062453417	1141.10798225757	662.364836201149
LOC105615677	1199.50368342884	-0.575792	0.222898593874066	-2.5832	0.00978881552490547	0.162873259604718	NOT	1084.23872171791	928.776315442931	876.679747804367	1552.52165467036	1479.31372857133	1275.49193236611
DENND2C	74.2143243810366	-0.991018	0.384101186108979	-2.5801	0.00987727471050839	0.164168580956398	NOT	39.2597996307719	47.1194297575331	62.6199819860262	108.101507806677	89.7097470328279	98.4754800723832
LOC105608691	66.1590980365457	-1.87714	0.728162879714516	-2.57791	0.00994005143266594	0.165034716597718	DOWN	25.0594465728332	38.7426422450828	21.4697081094947	34.500481214897	246.701804340277	30.4805
LOC101105383	653.046991189288	-1.1126	0.431773982564987	-2.57682	0.00997131310572607	0.165376311894968	NOT	400.115830279569	451.299427233262	388.243888313363	520.957266344944	1664.11580745896	493.549727505635
MAFF	5345.34329696586	0.594069084732481	0.230615499449366	2.57601542893224	0.00999461863969175	0.165585362773651	NOT	7425.11401953046	5353.81431889482	6512.47812654673	3739.85216369483	4276.4636410549	4764.3375120734
LOC114115634	39.9266278400056	-2.59173	1.00648992131379	-2.57502	0.0100233619531248	0.165839242533205	DOWN	5.01188931456663	16.7535750249007	12.5239963972052	25.3003528909244	177.625299124999	2.3446542874377
SRPX2	222.776658318929	0.761087079116329	0.295596974978864	2.57474583145091	0.0100313772141062	0.165839242533205	NOT	297.372099330953	285.857873862368	256.741926142707	190.90266272243	122.902353434974	182.88303442014
GNG4	216.321137279229	1.03897952504837	0.403586297386159	2.57436769230609	0.0100423486993517	0.165843440526967	NOT	258.947614585943	298.423055131043	314.889052272589	195.502726884416	63.6939203933078	166.470454408076
RAB3IP	87.0082635148645	-1.13174	0.439854401133165	-2.573	0.0100821872171905	0.166323843282309	NOT	49.2835782599052	61.7788079043212	52.7796991025078	156.402181507533	140.84430284154	60.9610114733801
BBX	631.62009436935	-0.71803	0.279111336625686	-2.57256	0.0100950646316847	0.166358924505526	NOT	572.190696746357	387.426422450828	473.228149580112	716.45999322936	988.601412301763	651.813891907679
FAT3	20.5449746770205	-2.00554	0.779798468226686	-2.57187	0.0101150620459093	0.166511138402554	DOWN	3.34125954304442	4.18839375622517	16.9969	23.0003208099313	35.8838988131311	39.8591228864408
ACAA1	586.243764035578	0.695164666997352	0.270375708767535	2.57110622165782	0.0101374228294944	0.166575773852619	NOT	770.996	566.480255529454	836.424045099065	391.005453768832	414.459031291665	538.098158966951
CAND2	3552.49659836815	0.567973474279818	0.22099657010148	2.57005560773639	0.0101682191662108	0.166575773852619	NOT	4236.71710058033	4594.66795057901	3896.75202187329	3236.14513795734	2410.50090277208	2940.19647644687
CPT1A	910.255618305289	0.727065227730413	0.282923559623523	2.56982921004491	0.010174866393485	0.166575773852619	NOT	898.798817078949	1083.74688442326	1421.4735910828	785.460955659154	519.419435320073	752.634
ATRX	395.151060800043	-0.698111	0.271672367405163	-2.56968	0.0101793015311762	0.166575773852619	NOT	376.727013478258	247.115231617285	280.00077659466	460.006416198626	546.332359429922	460.724567481507
CARF	79.7719751505032	-1.08836	0.423571349090438	-2.56948	0.0101852255845013	0.166575773852619	NOT	59.3073568890385	42.931036001308	50.9905567600499	95.4513313612149	156.09495983712	73.8566100542874
LOC101105425	820.225783847546	0.648112422239473	0.252264964094651	2.56917334741854	0.0101941449167682	0.166575773852619	NOT	918.011059451455	1039.7687499829	1045.75369916664	701.509784702905	487.123926388255	729.187483393124
FHOD3	1551.70986054941	0.925747414993796	0.360366926878497	2.56890226584507	0.0102021226221444	0.166575773852619	NOT	1713.23083069603	1912.00174971679	2473.48928844804	1685.92351536797	610.026279823229	915.58749924442
LOC114113702	179.58973982479	0.879805868787022	0.342522285076007	2.56860913032794	0.0102107556109024	0.166575773852619	NOT	303.219303531281	159.158962736556	235.272218033213	115.001604049657	114.82847620202	150.057874396013
STAG1	826.199825019664	-0.751627	0.292639880532531	-2.56844	0.0102158723915042	0.166575773852619	NOT	765.983750242933	532.973105479652	548.372127963344	924.612896559239	1371.66203213194	813.595037740881
GFPT2	423.163150071457	0.698564244903173	0.272118015460987	2.56713706999427	0.0102542069342991	0.167024840106679	NOT	587.226364690057	522.50212108909	461.598724354136	361.105036715922	361.530280542296	245.016373037239
MOB1A	1012.19	-0.54444	0.212168165725889	-2.56608	0.0102855390970707	0.167359024172526	NOT	912.999170136888	764.381860511093	792.590057708846	1237.4172595743	1192.24253806628	1173.49947086257
TXNDC9	561.41424355564	-0.72517	0.282674537442389	-2.56539	0.010306025875443	0.167516223105678	NOT	436.034370367297	501.560152307964	332.780475697168	603.758421260697	880.052618392041	614.299423308676
LOC101121723	166.105498524057	-0.787533	0.307250437557085	-2.56316	0.0103723606010202	0.168417531941433	NOT	113.60282446351	125.651812686755	126.134535143281	195.502726884416	173.139811773358	262.601280193022
DPYSL2	2918.82569907508	0.638069088945884	0.248980271027623	2.56272951391837	0.0103852921225769	0.16845074455425	NOT	3518.34629882578	3318.25495336939	3824.29175700374	2646.1869091826	1686.54324421716	2519.3310318518
XG	877.803571223134	0.626570962553488	0.244613889217496	2.56147	0.0104230458963306	0.168651868034063	NOT	903.810706393516	974.848646761408	1317.70333522024	721.060057391347	679.999882508835	669.398799063462
ASXL2	788.477116087583	-0.739105	0.288595871995245	-2.56104	0.0104359574782629	0.168651868034063	NOT	673.263797923451	471.194297575331	627.98896220272	1026.96432416343	1224.5380469981	706.913267662465
SPSB2	128.960698805277	0.920695904046422	0.359508549989939	2.56098472226095	0.0104375946052469	0.168651868034063	NOT	147.015419893955	216.749376884652	142.236816225402	102.351427604194	64.5910178636361	100.820134359821
LOC101119659	223.065222208046	-1.39961	0.546577516599066	-2.56069	0.010446581794833	0.168651868034063	NOT	150.356679436999	121.46341893053	95.7191153214972	395.605517930819	69.9736026856057	505.272998942824
LOC114118461	11.870763930924	-2.87956	1.12461023290017	-2.5605	0.0104521869875059	0.168651868034063	DOWN	2.50594465728332	5.23549219528146	0.894571171228946	2.30003208099313	25.1187291691918	35.1698143115654
HS1BP3	363.06119142336	0.668426700266746	0.261138967411289	2.55965896967796	0.0104774923835636	0.168884080357565	NOT	511.212710085796	383.238028694603	441.918158587099	293.254090326624	240.422122047979	308.322038798057
TBC1D8B	118.922887048308	-0.809931	0.316475017721838	-2.55923	0.0104905533848274	0.168918650444141	NOT	89.3786927764383	78.5323829292219	91.2462594653525	162.152261710016	163.271739599747	128.955985809073
GSTA1.1	2164.21673275309	-1.06913	0.417854124628913	-2.55861	0.0105091798581587	0.169042670608262	NOT	1507.74336879879	1198.92771271945	1484.98814424005	1265.01764454622	5166.38433162056	2362.23919459348
LOC101108113	133.528435848572	-0.862491	0.337254741179276	-2.55739	0.0105461943551333	0.169461901818622	NOT	103.579045834377	73.2968907339404	107.348540547474	141.451972981078	209.023710586489	166.470454408076
MEI4	15.8846941109943	-2.11931	0.829173804334195	-2.55593	0.0105904799952291	0.169996978678604	DOWN	5.01188931456663	8.37678751245033	4.47285585614473	35.6504972553935	8.97097470328279	32.8251600241277
CLIC5	12556.454907184	0.596033761860345	0.233273584066638	2.55508468412814	0.0106161966307828	0.170233188253609	NOT	15956.1849478086	14879.2688189899	14505.4715414774	11531.2108380591	7722.21502458582	10744.3782721832
SCG3	27.0877728093869	-1.66673	0.652707680043875	-2.55356	0.0106628991427592	0.170772295246027	DOWN	11.6944084006555	7.32968907339404	19.6805657670368	34.500481214897	26.0158266395201	63.3056657608178
MED13	1795.24888375179	-0.721173	0.282451631492603	-2.55326	0.0106718889429306	0.170772295246027	NOT	1681.4888650371	1220.91677993964	1164.73166494009	2248.28135917079	2815.98895936047	1640.08567406267
USP25	3671.04059211582	-0.691126	0.270722753556206	-2.55289	0.0106832810549992	0.170777986616795	NOT	3594.35995343004	2551.77889598018	2278.47277312013	3950.3050991057	5618.52145666601	4032.80537439284
PPM1H	126.807043523955	-1.04612	0.409900561545084	-2.55214	0.0107064194630158	0.170971243313423	NOT	110.261564920466	64.9201032214901	72.4602648695446	192.052678762926	99.5778192064389	221.569830162862
TRIM2	961.226405251235	-0.766647	0.30052650771606	-2.55101	0.0107409989262189	0.171346615860115	NOT	973.977156797449	478.523986648725	681.663232476457	1362.76900798843	1071.13437957196	1199.29066802438
LOC101103246	14.1477979093482	-3.3742	1.32297377006942	-2.55047	0.0107577878912493	0.171437703222649	DOWN	0.835314885761105	3.14129531716888	3.57828468491578	1.15001604049657	72.6648950965906	3.51698143115654
TAC1	75.5374383492143	-0.966562	0.379161586833641	-2.54921	0.0107967415316439	0.171881459321664	NOT	58.4720420032774	56.5433157090397	38.4665603628447	108.101507806677	101.372014147095	90.2691900663513
MAP3K7	403.084773352979	-0.85093	0.333859877680219	-2.54876	0.0108105330550655	0.171924140281689	NOT	337.467213847487	234.550050348609	290.735630649407	532.45742674991	699.736026856057	323.562291666402
PTCH2	29.6054245789778	-1.76999	0.694792000285923	-2.54751	0.0108495211160176	0.172367032596772	DOWN	10.8590935148944	10.4709843905629	18.7859945958079	32.2004491339038	19.7361443472221	85.5798814914759
USO1	1810.70706267368	-0.774887	0.304301920693261	-2.54644	0.0108827255672725	0.172510468607773	NOT	1831.01022958834	1092.12367193571	1084.22025952948	1976.8775736136	2970.28972425693	1909.72
LOC114114429	215.254503135883	-1.17165	0.460130665187992	-2.54634	0.0108858562174742	0.172510468607773	NOT	235.558797784632	73.2968907339404	87.6679747804367	405.955662295288	274.511825920453	214.535867300549
C24H16orf54	32.8972127186168	1.75723721372459	0.690330827057045	2.54550013537115	0.0109121321538812	0.172510468607773	UP	34.2479103162053	98.4272532712914	19.6805657670368	18.400256647945	12.5593645845959	14.0679257246262
PTAR1	470.030024282505	-0.692622	0.272099668413304	-2.54547	0.0109130519298747	0.172510468607773	NOT	370.879809277931	337.165697376126	370.352464888784	500.256977616006	752.664777605426	488.86041893076
LOC105604598	172.19931745925	1.50497227821852	0.591244566924413	2.54543104902801	0.0109142916354536	0.172510468607773	UP	139.497585922105	483.759478844007	140.447673882945	62.1008661868145	38.575191224116	168.815108695514
STARD9	378.475912180066	-0.776613	0.305243094896337	-2.54424	0.0109514856961743	0.172921724145512	NOT	341.643788276292	216.749376884652	278.211634252202	592.258260855731	484.43263397727	357.559778834249
ACTN4	3607.18959649012	0.712805213499795	0.280396844743557	2.54212993784472	0.0110179205040071	0.17367792029151	NOT	4287.67130861175	4519.27686296695	4633.87866696594	3241.89521815982	1752.92845702146	3207.48706521477
LOC114114876	18.4306643443699	-2.07729	0.817200553342317	-2.54195	0.0110234881232061	0.17367792029151	DOWN	1.67062977152221	5.23549219528146	14.3131387396631	23.0003208099313	35.8838988131311	30.4805
CDH19	36.7828979556645	-1.34115	0.527758270897501	-2.54123	0.0110463947555787	0.17367792029151	NOT	13.3650381721777	25.130362537351	24.1534216231815	37.9505293363867	55.6200431603533	64.4779929045366
AGBL1	224.541090157613	0.666610783170061	0.262321125018911	2.54120129715822	0.0110472296224559	0.17367792029151	NOT	287.34832070182	274.339791032748	264.793066683768	192.052678762926	170.448519362373	158.264164402044
PTGS1	180.877064800962	0.901583623658781	0.354822902961569	2.54093976497462	0.0110554964125072	0.17367792029151	NOT	306.560563074326	232.455853470497	167.284809019813	126.501764454622	94.1952343844692	158.264164402044
LCORL	97.2804622819938	-1.15749	0.455717252541695	-2.53993	0.0110875381586208	0.174004630290566	NOT	101.073101177094	40.8368391231954	38.4665603628447	132.251844657105	159.683349718434	111.371078653291
PAPPA	93.9726117937994	1.12229003058557	0.442145420117996	2.53828260911548	0.011139798730682	0.174488501224557	NOT	71.0017652896939	156.017667419387	159.233668478752	79.351106794263	46.6490684570705	51.5823943236293
PRICKLE1	185.014361455893	0.751638502465679	0.296151397961881	2.53802111905758	0.0111481256826879	0.174488501224557	NOT	197.969627925382	240.832640982947	257.636497313936	117.30163613065	134.564620549242	161.781145833201
MMRN1	232.002357403862	-0.907576	0.3576099203908	-2.53789	0.0111521990248861	0.174488501224557	NOT	128.63849240721	134.028600199205	220.95907929355	289.804042205135	215.303392878787	403.280537439284
DDX50	424.936940876247	-0.684771	0.269885087370128	-2.53727	0.0111721202745737	0.174490504361826	NOT	349.161622248142	269.104298837467	359.617610834036	460.006416198626	636.939203933078	474.792493206133
ADPRHL1	2885.41177348975	0.668849012501521	0.263618840334167	2.5371821363514	0.0111748797869051	0.174490504361826	NOT	3312.85883692854	4548.59561926053	2766.0140614399	2444.9341020957	1873.13951804545	2366.92850316835
DHFR	152.01656624698	-0.85374	0.336569635401825	-2.53659	0.0111937604998722	0.174609122958693	NOT	110.261564920466	78.5323829292219	135.975	200.102791046402	224.27436758207	162.95347297692
LOC114115624	101.995772174948	-0.88743	0.349983695052264	-2.53563	0.0112244747774257	0.174772876116514	NOT	78.5195992615439	63.8730047824338	72.4602648695446	124.201732373629	165.065934540403	107.854097222134
CMTM8	139.362188569196	0.831943831403168	0.328142154866924	2.53531531704775	0.0112346150184158	0.174772876116514	NOT	151.19199432276	178.00673463957	205.751369382658	112.701571968663	77.150382448232	111.371078653291
FOXP2	81.7142039187227	-1.24787	0.492218298602218	-2.53521	0.011238142156904	0.174772876116514	NOT	45.9423187168608	31.4129531716887	67.9874090133999	66.7009303488008	182.110786476641	96.1308257849455
POLR3H	303.710605673956	0.734756788699472	0.289939791328092	2.53417023352973	0.0112713960155705	0.175114038097326	NOT	361.691345534559	296.328858252931	480.384718949944	212.752967491865	256.569876513888	214.535867300549
SHISA5	525.666988596743	0.796133677082153	0.314207241158309	2.53378526270511	0.0112837855809669	0.175130690150333	NOT	618.968330348979	839.772948123146	542.110129764741	435.856079348198	256.569876513888	460.724567481507
RBM27	758.638403395734	-0.66996	0.264473458149956	-2.53319	0.0113031277888927	0.175255109624575	NOT	620.638960120501	496.324660112682	639.618387428696	1104.0153988767	979.63043759848	711.602576237341
RASA1	508.779591345569	-0.604479	0.238762299336099	-2.53172	0.0113505072646255	0.175813562975791	NOT	414.316183337508	352.87217396197	443.707300929557	672.759383690491	614.511767174871	554.510738979015
DHX29	743.835685063264	-0.661776	0.261691719885186	-2.52884	0.0114441404542674	0.176846782318278	NOT	686.628836095628	476.429789770613	565.368980216694	779.710875456671	1090.87052391919	864.005104920791
MYCBP2	583.429507226944	-0.635054	0.251170681520004	-2.52838	0.0114591485015094	0.176846782318278	NOT	466.941021140458	461.770411623825	442.812729758328	765.910682970713	810.976113176764	552.166084691577
ZBED5	400.592727019701	-0.707556	0.279860101743529	-2.52825	0.011463301891042	0.176846782318278	NOT	265.630133672031	270.151397276523	376.614463087386	520.957266344944	402.796764177397	567.406337559922
ICE2	116.918872693189	-1.00037	0.395706142742948	-2.52807	0.0114692529647223	0.176846782318278	NOT	78.5195992615439	58.6375125871523	96.6136864927262	96.6013474017115	196.464346001893	174.676744414108
CCN1	3203.43988770821	-1.24995	0.494460106842353	-2.52791	0.0114743550114741	0.176846782318278	NOT	673.263797923451	1988.4399357679	3028.12341460998	2147.07994760709	7209.07527155805	4174.65695878282
ARSI	126.073864161626	1.03696045878632	0.410493830790588	2.52612921560647	0.011532705468114	0.177569238222483	NOT	135.321011493299	144.499584589768	228.115648663381	95.4513313612149	47.5461659273988	105.509442934696
GTPBP1	1004.98928106256	0.58716543419781	0.232479953794271	2.52566049078542	0.0115481021519768	0.177629555367484	NOT	1141.04013394967	1252.32973311132	1227.35164692611	872.862174736893	884.538105743683	651.813891907679
ARFGEF1	1126.67127568058	-0.640481	0.253815601633886	-2.52341	0.0116223188633489	0.178593606843557	NOT	1041.6376625441	691.084969777152	908.884309968609	1266.16766058672	1589.65671742171	1262.5963337852
CHIC1	98.9672328893955	-0.959135	0.380230375033143	-2.52251	0.0116520555778003	0.178872924613971	NOT	53.4601526887107	68.061398538659	80.5114054106051	129.951812576112	166.86012948106	94.9584986412267
HIPK3	3850.92355173006	-0.595851	0.236381165384803	-2.52072	0.0117115014640708	0.179599136653522	NOT	3708.79809277931	2520.36594280849	2970.87085965133	4751.86627933181	5012.98066419442	4140.65947161497
CYTIP	58.7473878028378	-1.89618	0.752335988431654	-2.52039	0.0117225751596263	0.179599136653522	DOWN	21.7181870297887	27.2245594154636	25.9425639656394	31.0504330934073	224.27436758207	22.2742157306581
HMGA1	1492.16900850909	0.739358165045777	0.293598663000657	2.51826134863605	0.0117935775624662	0.180390671175642	NOT	2061.55713805841	1672.2162071729	1864.28632084112	1445.57016290418	719.472171203279	1189.91205087463
C2H2orf69	162.698679737922	-0.753803	0.29935046001083	-2.51813	0.0117980393550222	0.180390671175642	NOT	113.60282446351	125.651812686755	124.345392800823	163.302277750512	220.685977700757	228.603793025175
LOC114108841	322.550700806796	3.13974028283909	1.24701996014024	2.51779472919263	0.0118092122205587	0.180390671175642	UP	30.9066507731609	1359.13377389507	347.98818560806	80.5011228347596	35.8838988131311	80.8905729166005
CD74	3471.26297678467	0.924751121138003	0.367349803949202	2.51735841749865	0.0118238480072198	0.180436118406034	NOT	3596.86589808732	7305.60580929575	2739.17692630303	3111.94340558371	1936.83343843875	2137.15238299946
RPS6KA2	1070.68096763959	0.984388702336597	0.39115244965216	2.51663693583406	0.0118480849268676	0.180494821054907	NOT	1503.56679436999	1162.27926735248	1600.38782532858	962.563425895625	299.630555089645	895.658
TRAF5	271.506010031679	-1.10103	0.437516405654081	-2.51655	0.0118510235357235	0.180494821054907	NOT	216.346555412126	105.756942344685	195.911086499139	217.353031653851	621.688546937497	271.979897342773
EIF5B	1270.3928372626	-0.681348	0.271041629262636	-2.51381	0.0119433302321257	0.181715424733026	NOT	1158.58174655065	895.269165393129	873.99603429068	1490.42078848355	1994.24767653976	1209.84161231785
NUDCD1	234.455333816102	-0.76637	0.304904050272969	-2.51348	0.0119546531199574	0.181715424733026	NOT	215.511240526365	148.687978345993	156.549954965066	308.20429885308	344.485428606059	233.293101600051
LOC105607883	28.2256967180476	-1.6097	0.640600849174751	-2.5128	0.0119775744092852	0.181885168213227	DOWN	19.2122423725054	6.28259063433775	16.102281082121	52.900737862842	50.2374583383836	24.6188700180958
EED	614.424404139041	-0.747013	0.297474107207258	-2.51119	0.0120326543951321	0.18254244520615	NOT	596.414828433429	405.227095914785	374.825320744928	773.960795254189	946.437831196334	589.680553290581
LOC114115721	1049.81913949148	0.594231748528681	0.236747194587086	2.50998432976192	0.0120736519264738	0.18298500480926	NOT	1300.58527713004	1167.51475954777	1320.38704873392	1014.31414771797	732.928633258204	763.18497056097
LRCH2	33.053401353143	-1.59082	0.633983005948901	-2.50925	0.012098856897802	0.183155294893105	DOWN	15.0356679436999	7.32968907339404	26.8371351368684	74.7510426322768	40.3693861647725	33.9974871678466
YOD1	298.951817854436	-0.902639	0.35983019796912	-2.50851	0.0121240606084284	0.183155294893105	NOT	253.935725271376	172.771242444288	198.594800012826	250.703496828251	577.730770891411	339.974871678466
DACT1	368.206124552676	0.918397845728603	0.366141677309713	2.50831277246743	0.0121309236499988	0.183155294893105	NOT	439.375629910341	491.089167917401	513.483852285415	255.303560990238	133.667523078914	376.31701313375
RPS6KA6	74.2912996194255	-1.16614	0.464919100079555	-2.50827	0.0121322332470876	0.183155294893105	NOT	50.9542080314274	61.7788079043212	25.0479927944105	97.7513634422081	136.358815489898	73.8566100542874
NABP1	897.239108029813	0.847872570826764	0.338113759646325	2.50765473642261	0.0121535355698821	0.183249788809348	NOT	1389.96396990648	1390.54672706676	679.874090133999	543.957587154876	537.361384726639	841.730889190133
SHLD1	109.822263651159	-1.04651	0.417403301045672	-2.50719	0.0121694969397991	0.183249788809348	NOT	46.7776336026219	75.391087612053	93.0354018078104	185.152582519947	165.963032010732	92.613844353789
ARID5B	12132.5351684366	-0.798092	0.318358317450418	-2.5069	0.0121795896826202	0.183249788809348	NOT	11424.6016925546	7608.21725818301	7546.60240048739	10101.7408997218	21572.5028689841	14541.5458906886
FAM107A	854.396314413248	0.699765016562999	0.279158672971901	2.50669273181935	0.0121866598986471	0.183249788809348	NOT	902.975391507755	1296.30786755169	974.188005468322	479.556688887068	723.060561084593	750.289371980063
CFAP52	142.692614310635	1.57295065581351	0.627705964012109	2.50587177117081	0.0122149909552883	0.183249788809348	UP	265.630133672031	169.629947127119	204.856798211429	82.8011549157527	8.97097470328279	124.266677234198
STRBP	480.178855292043	-0.669422	0.267183433748378	-2.50548	0.0122286650910874	0.183249788809348	NOT	466.105706254697	299.470153570099	346.199043265602	619.858645827649	617.203059585856	532.236523248357
AK6	232.71007685646	-0.896213	0.35771039710065	-2.50541	0.0122308253808167	0.183249788809348	NOT	205.487461897232	172.771242444288	110.03225406116	218.503047694347	404.590959118054	284.87549592368
PLVAP	386.189981087013	0.663398918976387	0.264793535864324	2.5053440855758	0.0122332319917317	0.183249788809348	NOT	448.564093653713	457.582017867599	513.483852285415	339.254731946487	232.348244815024	325.90694595384
LOC114116636	8.15219013265849	-2.79324	1.11600811086224	-2.50289	0.0123184025837183	0.184347158201603	DOWN	3.34125954304442	0	2.68371351368684	11.5001604049657	16.147754465909	15.240252868345
INPP5A	3379.28438514479	0.708410411596577	0.283283888624128	2.50070844140565	0.0123945170861308	0.185301647052334	NOT	4025.38243448277	4178.96987027366	4372.66388496709	3106.19332538122	1630.02610358648	2962.47069217753
LTBP4	3602.10582470146	0.664772982850708	0.265935915565832	2.49974878886242	0.0124281400260501	0.185301647052334	NOT	5378.59254941576	3709.86976957644	4163.33423089951	2977.39152884561	2097.41388562752	3286.03298384393
DBN1	405.309690044655	0.85680650373636	0.342802284091179	2.49941888808554	0.0124397172639629	0.185301647052334	NOT	393.433311193481	459.676214745712	712.97322346947	363.405068796915	192.87595612058	309.494365941776
SMC4	115.104	-0.810621	0.32434348453686	-2.49927	0.0124450323964477	0.185301647052334	NOT	85.2021183476327	84.8149735635596	80.5114054106051	157.552197548029	118.416866083333	164.125800120639
DLGAP4	3235.10034688501	0.685170238650177	0.274169337150968	2.49907683247925	0.0124517311368349	0.185301647052334	NOT	3540.06448585556	5041.77898405604	3386.84645427279	1995.27783026154	3137.14985373799	2309.48447312613
RSPO3	96.0069618137229	1.22103219128288	0.488606107275629	2.49901131627502	0.0124540334066452	0.185301647052334	NOT	95.225896976766	194.76030966447	112.715967574847	80.5011228347596	26.0158266395201	66.8226471919743
SP4	321.852432935041	-0.773943	0.309821795328293	-2.49803	0.0124886826980528	0.185376698672874	NOT	285.677690930298	210.466786250315	216.486223437405	456.556368077137	481.741341566286	280.186187348805
SLAIN1	22.8266576391181	-1.74576	0.698906230307628	-2.49785	0.0124948312426098	0.185376698672874	DOWN	6.68251908608884	10.4709843905629	14.3131387396631	58.6508180653248	26.9129241098484	19.9295614432204
CDH1	622.843559942765	-3.5788	1.43275483800488	-2.49785	0.0124950172363841	0.185376698672874	DOWN	111.096879806227	131.934403321093	45.6231297326762	299.004170529107	3104.85434480617	44.5484314613162
P3H2	663.498560301486	0.787805294060438	0.315558003453465	2.49654670595802	0.0125409152407444	0.185879427619999	NOT	871.233425848833	748.675383925249	899.93859825632	486.456785130047	304.116042441286	670.571126207181
ZNF131	281.941421002411	-0.901717	0.361349470022856	-2.49542	0.0125809689473537	0.18629465405871	NOT	253.100410385615	137.169895516374	199.489371184055	325.454539460528	518.522337849745	257.911971618147
GABPA	645.731399551349	-0.735988	0.295056589265602	-2.4944	0.0126171839195103	0.186652298250959	NOT	560.496288345702	483.759478844007	409.713596422857	739.460314039292	1081.8995492159	599.059170440331
SS18	639.038243615866	-0.806267	0.323295626769228	-2.4939	0.0126348007780139	0.186734390868183	NOT	596.414828433429	423.027769378742	375.719891916157	579.608084410269	1126.75442273232	732.70446482428
NMRK2	7760.74003661111	0.980556845047662	0.393587896817612	2.49132875521843	0.0127266299903098	0.187841061477815	NOT	8436.68034618716	12684.5504907279	9781.2411862173	7978.81128896517	2224.80172641413	5458.35518115496
LOC114114077	198.507873468691	-0.937988	0.376531991276285	-2.49112	0.012733958478107	0.187841061477815	NOT	119.450028663838	85.8620720026159	203.067655868971	233.453256220803	322.95508931818	226.259138737738
RFX2	123.826162321649	0.916659528259772	0.368095733555972	2.49027479727739	0.0127644360715143	0.188111317876774	NOT	182.098645095921	104.709843905629	198.594800012826	74.7510426322768	84.3271622108582	98.4754800723832
CREB5	361.565942153152	-0.766497	0.307904456604993	-2.4894	0.0127958902592995	0.188395438508468	NOT	218.017185183648	368.578650547815	217.380794608634	458.85640015813	518.522337849745	388.040284570939
LDLRAD4	431.041728946779	0.614423159886068	0.246924190924321	2.48830686692168	0.0128352929999203	0.188795935247877	NOT	549.637194830807	450.252328794205	564.474409045465	299.004170529107	360.633183071968	362.249087409124
LOC101114063	273.831045835141	-0.875524	0.351950154776774	-2.48764	0.0128595614628936	0.188973270728221	NOT	214.675925640604	205.231294055033	160.128239649981	365.705100877908	486.226828917927	211.018885869393
HEPH	76.4666398198191	1.15373039270811	0.464081383791446	2.48605187151094	0.0129169136549752	0.189635979029494	NOT	81.8608588045883	115.180828296192	118.97796577345	66.7009303488008	23.3245342285352	52.7547214673482
PRR13	662.816303871737	0.607030330739202	0.244222843726677	2.48555917815191	0.0129348079354786	0.189650418875402	NOT	653.216240665184	861.762015343328	885.625459516657	575.008020248283	477.255854214644	524.030233242325
DNAJC2	259.719428684389	-0.844943	0.339969411825758	-2.48535	0.0129424093532651	0.189650418875402	NOT	231.382223355826	175.912537761457	150.287956766463	287.504010124141	464.696489630048	248.533354468396
PLEKHG6	331.082995737011	0.765275980282693	0.308116241826536	2.48372489468936	0.0130016207935862	0.190337824181602	NOT	323.266860789548	399.991603719503	526.902419853849	292.104074286128	187.49337129861	256.739644474428
PPIC	772.930257739101	0.804575170797045	0.324149624587963	2.48211045075177	0.0130606784969337	0.191021681532658	NOT	890.445668221338	842.914243440315	1214.82765052891	570.407956086297	353.456403309342	765.529624848408
HYOU1	919.237473985086	0.60694456743211	0.244728110643553	2.48007703665938	0.0131354000016181	0.191933125236108	NOT	953.929599539182	1146.57279076664	1229.14078926857	839.511709562493	743.693802902143	602.576151871488
AXL	773.773046734138	0.630219311386227	0.254325917108199	2.4779987763422	0.0132121598379714	0.192872605030915	NOT	1085.07403660368	1024.06227339705	711.184081127012	644.008982678077	580.422063302396	597.886843296612
LOC114113930	29.2616601186196	1.40137709273051	0.565763748068604	2.47696515995326	0.0132504835728511	0.193249335348966	NOT	45.9423187168608	35.6013469279139	45.6231297326762	11.5001604049657	13.4564620549242	23.446542874377
PTGIR	41.6814668374692	1.22669945268705	0.495310005249064	2.4766296656378	0.013262943914993	0.193249335348966	NOT	56.8014122317552	56.5433157090397	61.7254108147973	36.8005132958901	20.6332418175504	17.5849071557827
HSDL2	1536.76480476254	-0.751793	0.303629009964503	-2.47602	0.0132854318357432	0.193394893909962	NOT	1478.50734779716	930.870512321043	1026.0731333996	1319.06839844956	2405.11831795011	2060.95111865773
LOC114112489	2105.87900841628	0.722599861448632	0.291964413728656	2.47495868493136	0.0133251589584893	0.193790892597429	NOT	3645.31416146146	2038.7006608426	2182.75365779863	1518.02117345547	1365.38234983964	1885.10204709991
SP3	906.65433374268	-0.713009	0.288325665872381	-2.47293	0.0134010986095809	0.194093121920747	NOT	801.902290330661	494.23046323457	764.858351400749	1155.76612069905	1347.44040043307	875.72837635798
FAM53B	3698.94465447065	0.721876283172395	0.291936113608069	2.47272005594187	0.0134089132993291	0.194093121920747	NOT	4652.70391368936	4265.87904071533	4896.88259130725	3100.44324517874	1734.98650761489	3542.77262831836
ANKRD63	10.1993951345102	2.73826521848765	1.10739487212338	2.47270895632481	0.0134093297283464	0.194093121920747	UP	8.35314885761105	27.2245594154636	17.8914234245789	0	5.38258482196967	2.3446542874377
LOC105609758	22.3940570482423	-1.58992	0.643043394927914	-2.47249	0.0134173694272636	0.194093121920747	DOWN	11.6944084006555	7.32968907339404	14.3131387396631	47.1506576603592	26.9129241098484	26.9635243055335
MMP25	9.38779706005695	3.15031005463356	1.27420209770908	2.47237864409232	0.013421727423924	0.194093121920747	UP	11.6944084006555	11.5180828296192	27.7317063080973	0	5.38258482196967	0
RNPC3	235.991266232779	-0.720261	0.291334742929478	-2.47228	0.0134254019708169	0.194093121920747	NOT	203.81683212571	153.923470541275	177.125091903331	294.404106367121	349.868013428029	236.810083031207
SVIP	312.04565083826	-0.955662	0.386637094061918	-2.47173	0.0134461537556634	0.194093121920747	NOT	268.971393215076	194.76030966447	173.546807218416	301.304	659.366640691285	274.32455163021
YARS	821.939677454205	0.560241435773492	0.226660088180534	2.47172512933667	0.0134462858148534	0.194093121920747	NOT	951.423654881899	1032.4390609095	955.402010872514	568.107924005303	745.487997842799	678.777416213213
ARHGEF38	11.566404537207	-2.15254	0.871382204677172	-2.47026	0.0135015292655197	0.194638102781462	DOWN	5.01188931456663	4.18839375622517	3.57828468491578	11.5001604049657	28.7071190505049	16.4125800120639
LOC114116683	50.2912216088652	-1.07957	0.437061469910002	-2.47006	0.0135091975175966	0.194638102781462	NOT	38.4244847450108	33.5071500498013	25.0479927944105	69.0009624297939	77.150382448232	58.6163571859424
ZNF654	383.09090200902	-0.775928	0.314269579245084	-2.46899	0.013549547323696	0.19473487350599	NOT	370.04449439217	217.796475323709	259.425639656394	517.507218223455	575.039478480427	358.732105977968
DAPK1	150.272237120168	0.915139529984818	0.370677434218847	2.46882989225755	0.0135555640470101	0.19473487350599	NOT	251.429780614093	131.934403321093	205.751369382658	125.351748414126	112.137183791035	75.0289371980063
SLF2	1199.27389689072	-0.96799	0.392128704297645	-2.46855	0.0135660587555129	0.19473487350599	NOT	1000.7072331418	661.766213483576	772.01492077058	1084.46512618826	2723.58791991665	953.101967843423
RAC2	168.039134664376	1.15958248952897	0.469742770499466	2.46854781457523	0.0135662526586182	0.19473487350599	NOT	158.70982829461	406.274194353841	131.501962170655	146.052037143064	78.9445773888885	86.7522086351948
SERPINE3	53.3262631383564	-1.30834	0.530298034491731	-2.46718	0.0136182602050913	0.195300239493589	NOT	36.7538549734886	16.7535750249007	38.4665603628447	60.950850146318	116.622671142676	50.4100671799105
RBMX	3309.67198059486	-0.614969	0.249358082788852	-2.46621	0.0136552235030883	0.195585281701327	NOT	2661.31322603488	2730.83272905881	2452.91415150977	3363.79691845245	5186.12047596778	3463.05438254548
LOC105615213	52.0778040082175	1.80358769054042	0.731384061888663	2.46599260842927	0.0136634153754126	0.195585281701327	UP	113.60282446351	9.42388595150662	119.872536944679	23.0003208099313	27.8100215801766	18.7572342995016
PPP4R2	1193.58382973203	-0.785474	0.318626842471785	-2.46518	0.0136942818183391	0.195766056940955	NOT	1071.7089984315	746.581187047136	811.376052304654	1269.61770870821	2190.71202254166	1071.50700935903
LOC101108032	11.7965010576533	-2.05117	0.832433773192299	-2.46406	0.0137372578520384	0.195766056940955	DOWN	3.34125954304442	4.18839375622517	6.26199819860262	17.2502406074485	23.3245342285352	16.4125800120639
GANC	1404.42356095525	0.591807563973554	0.240177802103924	2.46403938577755	0.0137381014345954	0.195766056940955	NOT	1967.1665559674	1650.22713995272	1447.41615504843	1253.51748414126	946.437831196334	1161.77619942538
ZC3H11A	4939.32690513467	-0.619845	0.251591329810406	-2.4637	0.0137511805380703	0.195766056940955	NOT	4618.45600337315	3222.96899541527	3841.28860925709	6308.98799816416	6898.67954682446	4745.5802777739
IL1RN	27.1523880390797	1.65961987356553	0.6736435368134	2.46364699261599	0.0137531489268502	0.195766056940955	UP	17.5416126009832	61.7788079043212	44.7285585614473	9.20012832397252	17.9419494065656	11.7232714371885
KLHL38	10172.1372043995	0.525591891798052	0.213360280012993	2.46340083433545	0.0137625960320819	0.195766056940955	NOT	12363.4956241501	11714.9373361618	11935.3685665366	9698.08526950754	7176.77976262623	8144.15666741484
TOPBP1	474.107144285817	-0.747802	0.303582636787646	-2.46326	0.0137681885712248	0.195766056940955	NOT	393.433311193481	322.506319229338	346.199043265602	515.207186142461	825.329672702016	441.967333182006
TUBB6	1889.44289214189	-0.707141	0.287112871339584	-2.46294	0.0137803501799969	0.195766056940955	NOT	1495.21364551238	1314.10854101565	1497.51214063726	2070.02887289382	3268.12608440592	1691.6680683863
PRKAA1	704.424905091461	-0.816978	0.331742038749902	-2.46269	0.0137899057816751	0.195766056940955	NOT	555.484399031135	462.817510062881	512.589281114186	713.009945107871	1367.1765447803	615.471750452395
ZBTB44	2285.52760071095	-0.652536	0.265162942143421	-2.46089	0.0138594156935489	0.196572500863406	NOT	2246.99704269737	1568.55346170632	1516.29813523306	2817.53929921659	3309.39256804102	2254.38509737134
ADARB1	780.982354201184	0.665674409476999	0.270604493917699	2.45995326921458	0.0138955107492642	0.196903968254684	NOT	675.769742580734	1152.85538140098	1045.75369916664	593.408276896228	592.084330416664	626.022694745865
ZHX2	2957.90239983854	0.572304869915007	0.232774604323116	2.45862245831846	0.0139471201764496	0.19722877222423	NOT	2936.96713833605	4123.47365300368	3551.44754977892	2375.9331396659	2648.23173240908	2111.36118583765
DNAJC28	493.888362196145	-0.583051	0.237165651351982	-2.45841	0.0139551969491287	0.19722877222423	NOT	441.881574567625	352.87217396197	390.927601827049	606.05845334169	537.361384726639	634.228984751897
UBR3	5350.09462796941	-0.673457	0.273947365525867	-2.45835	0.0139578737952457	0.19722877222423	NOT	5565.70308382624	3160.14308907189	3644.48295158673	6114.63528732024	7565.22296727837	6050.38038873298
SH3BP5	3291.42782464374	0.632598511545921	0.257388795503111	2.45775465986931	0.0139808648571432	0.19722877222423	NOT	3851.63693824446	4166.40468900498	3986.20913899618	2555.33564198337	1898.25824721464	3290.72229241881
CFAP100	28.030974689521	-1.3902	0.565725444662264	-2.45738	0.0139953695088375	0.19722877222423	NOT	14.2003530579388	19.8948703420695	12.5239963972052	48.3006737008558	43.9577760460856	29.3081785929712
WNT4	225.857	-1.01543	0.413266863886332	-2.45707	0.0140073975196831	0.19722877222423	NOT	177.086755781354	171.724144005232	100.191971177642	216.203015613354	487.123926388255	202.812595863361
PLCH1	95.969878893783	5.02041555802758	2.04325539259874	2.45706707845381	0.0140076528806016	0.19722877222423	UP	63.483931317844	317.270827034056	178.01966307456	0	17.0448519362373	0
LOC114112111	24.0323040072729	1.89833841732551	0.773835356516971	2.45315544364621	0.0141609130415184	0.199205425822233	UP	31.741965658922	65.9672016605464	16.102281082121	16.1002245669519	10.7651696439393	3.51698143115654
LOC114114582	48.638645356642	-1.25743	0.512724652983822	-2.45246	0.0141884845516429	0.199411998139984	NOT	21.7181870297887	32.460051610745	32.2045621642421	70.1509784702905	97.7836242657824	37.5144685990031
ANKRD11	2476.61679161403	0.60419537524166	0.246499122097645	2.45110558650315	0.0142418170099927	0.199853700419825	NOT	2717.27932338088	2836.58967140349	3410.10530472474	2042.4284879219	2319.89405826893	1533.40390398425
PPIP5K2	159.341849383529	-0.870289	0.355074318331895	-2.45101	0.0142457432831244	0.199853700419825	NOT	137.826956150582	96.3330563931788	103.770255862558	258.753609111727	223.377270111741	135.989948671386
TBC1D23	595.751345778685	-0.676546	0.276109360217286	-2.45028	0.0142744747717568	0.200075382806309	NOT	565.508177660268	359.154764596308	450.863870299389	622.158677908642	871.081643688759	705.740940518747
LOC105602840	1458.98078422769	0.48835835876364	0.19942478524326	2.44883482345455	0.0143319155462038	0.20055851892421	NOT	1799.26826392942	1655.46	1655.85123794478	1244.31735581728	1198.52222035858	1200.4629951681
AGPS	1030.67498465913	-0.684625	0.279580062947036	-2.44876	0.0143348663519566	0.20055851892421	NOT	942.235191138527	690.037871338096	739.810358606338	1094.81527055273	1678.46936698421	1038.6818493349
EBF1	472.445533142598	-0.679298	0.27745938940991	-2.44828	0.0143540827620959	0.200645959043064	NOT	454.411297854041	265.963003520298	368.563322546326	591.108244815235	539.155579667295	615.471750452395
ADAMTS1	1408.83994868784	-0.801242	0.327329917343101	-2.44781	0.0143726684759771	0.200724433210533	NOT	926.364208309066	866.99750753861	1288.18248656968	1537.57144614391	1213.77287735416	2620.15116621163
TRIM37	131.61403820931	-0.798506	0.326363012575596	-2.44668	0.0144178720183872	0.201174167369273	NOT	90.2140076621994	81.6736782463908	116.294252259763	189.752646681933	172.242714303029	139.506930102543
EIF4G2	42780.2874123782	0.507559421796055	0.207508262361069	2.44597210742814	0.014446217607259	0.201388082211465	NOT	54171.0056564934	49208.3911434504	47306.7126769291	37807.9273473651	30582.9498609613	37604.7377890695
PRPF38B	781.697994791706	-0.69851	0.285677465790378	-2.4451	0.0144812404844308	0.201694613191793	NOT	736.747729241295	494.23046323457	557.317839675633	891.262431384838	1241.58289893434	769.046606279564
LOC101104313	75.2886419694444	-1.10414	0.451647856479197	-2.44468	0.0144979574060449	0.201745856925485	NOT	66.8251908608884	26.1774609764073	50.095985588821	77.0510747132699	120.211061023989	111.371078653291
LRRC40	160.604932791738	-0.704603	0.288426998625801	-2.44292	0.0145691480065474	0.202554354225799	NOT	140.332900807866	114.133729857136	111.821396403618	205.852871248885	202.744028294191	188.744670138735
RICTOR	444.63536689754	-0.888735	0.363990466229025	-2.44164	0.0146205604481155	0.203086671790071	NOT	453.57598296828	225.126164397103	256.741926142707	570.407956086297	775.092214363633	386.86795742722
RHOF	276.391486376525	0.645098430718659	0.264445311146351	2.43943985212748	0.014710051250183	0.2040001006983	NOT	287.34832070182	370.672847425927	353.355612635434	220.803079775341	192.87595612058	233.293101600051
GAS2L1	112.384967988919	0.92579791883566	0.379547953319503	2.43921199083986	0.0147193305884668	0.2040001006983	NOT	147.850734779716	100.521450149404	193.227372985452	93.1512992802218	76.2532849779037	63.3056657608178
KLHL4	84.0561343325195	-1.42918	0.585956493194212	-2.43905	0.0147258700064625	0.2040001006983	NOT	40.0951145165331	27.2245594154636	68.8819801846288	156.402181507533	35.8838988131311	175.849071557827
ZNHIT6	261.724845869725	-1.01103	0.414590446108192	-2.43862	0.0147433715343252	0.204059866835553	NOT	256.441669928659	119.369222052417	144.920529739089	328.904587582018	516.728142909088	203.98492300708
AGGF1	1152.95044459655	-0.618967	0.253911980310516	-2.43772	0.0147801107888714	0.204385553482571	NOT	1107.62753851923	750.769580803361	869.523178434535	1265.01764454622	1639.89417576009	1284.87054951586
RFC1	439.044695554472	-0.654862	0.268715723258504	-2.43701	0.0148094021954506	0.204607758546788	NOT	430.187166166969	273.292692593692	319.361908128734	512.907154061468	576.833673421083	521.685578954887
OXSM	316.90398098891	0.748833601899634	0.30733664406662	2.43652560264604	0.0148291196486635	0.20469741074346	NOT	337.467213847487	440.828442842699	413.291881107773	313.954379055562	173.139811773358	222.742157306581
NOXO1	47.1314774633855	1.70164219818182	0.698744572281235	2.43528503216327	0.0148800632021605	0.205048798158906	UP	28.4007061158776	71.2026938558278	116.294252259763	32.2004491339038	5.38258482196967	29.3081785929712
TTLL7	571.011029884005	-0.767442	0.315137742488614	-2.43526	0.0148810779586695	0.205048798158906	NOT	550.472509716568	414.650981866291	302.365055875384	939.563105085694	608.232084882573	610.78244187752
C5H5orf30	239.924846999265	-0.620835	0.25501218126508	-2.43453	0.0149111576826679	0.2052804750726	NOT	201.310887468426	178.00673463957	187.859945958079	272.553801597686	303.218944970958	296.598767360869
RHPN2	60.5646459823417	-1.42254	0.584738302957414	-2.43278	0.0149832519358573	0.20602168614291	NOT	17.5416126009832	15.7064765858444	65.3036954997131	72.4510105512836	79.8416748592168	112.543405797009
THUMPD3	321.613424763854	-0.653669	0.268714194644254	-2.43258	0.0149916258625382	0.20602168614291	NOT	269.806708100837	239.785542543891	240.639645060586	378.35527732337	476.358756744316	324.734618810121
LOC114116841	91.977741549821	-1.54968	0.637457061563656	-2.43103	0.015055940643653	0.206721939236811	DOWN	68.4958206324106	34.5542484888576	37.5719891916157	62.1008661868145	298.733457619317	50.4100671799105
ZMYM6	203.405266894772	-0.953062	0.392178560965128	-2.43017	0.0150916372529569	0.207028364230722	NOT	164.557032494938	69.1084969777152	181.597947759476	299.004170529107	295.145067738004	211.018885869393
SLC48A1	2288.41515795957	0.560329066294462	0.230607612136418	2.42979432076594	0.0151073933353269	0.207048029684144	NOT	3087.32381777304	2364.34827538911	2729.33664341951	1902.12653098132	1573.5089629558	2073.84671723864
MAP7D1	7387.5560224752	0.608877066925994	0.25061867388906	2.42949600473715	0.0151198315589429	0.207048029684144	NOT	8688.11012680126	8414.48305625636	9667.63064747122	6721.84375670243	4245.96232706374	6587.30622055621
MAP9	15.7327344374051	-1.82182	0.750189421216674	-2.42848	0.0151620886055153	0.207368612713739	DOWN	10.0237786291333	6.28259063433775	4.47285585614473	27.6003849719176	29.6042165208332	16.4125800120639
LOC101113728	4850.55262349074	0.614310981478564	0.252980490479516	2.42829389853011	0.0151700445645569	0.207368612713739	NOT	6173.81232066033	6945.40394626038	4485.37985254194	3436.24792900374	4496.25252128533	3566.21917119274
OVAR.DRB1	789.959992452951	0.96389354653547	0.39725673953573	2.42637430811612	0.0152505319999427	0.208284847455529	NOT	781.854733072394	1801.00931517682	551.055841477031	531.307410709413	593.87852535732	480.654128924728
RALGPS2	264.903745320825	-2.37512	0.979089140168338	-2.42584	0.0152728851480238	0.208406194691817	DOWN	78.5195992615439	76.4381860511093	101.981	139.151940900084	1070.23728210164	123.094350090479
PEAR1	1106.29622804785	0.750254805810774	0.309325380129876	2.42545505155692	0.0152892089206491	0.208445126729625	NOT	1168.60552517979	1241.85874872076	1751.57035326628	936.113056964204	533.772994845326	1005.85668931077
NUDT15	1094.53875992947	-0.700539	0.289178973794134	-2.42251	0.0154136262580399	0.20983711217373	NOT	822.785162474689	560.197664895116	1118.21396403618	1427.16990625624	1352.82298525504	1286.04287665958
TEK	1646.41228181294	0.779288448785884	0.321701171990871	2.42239853825586	0.0154184306928739	0.20983711217373	NOT	1293.06744315819	2214.61319860406	2733.80949927566	1059.16477329734	1024.48531111489	1553.33346542747
LOC101103232	434.181989496381	-0.917522	0.378885364832931	-2.42163	0.015450920749343	0.209944218632367	NOT	497.012357027858	214.65518000654	189.649088300537	488.75681721104	613.614669704543	601.403824727769
TAOK1	1488.74102187055	-0.648	0.267635264706479	-2.42121	0.0154690812164516	0.209944218632367	NOT	1444.25943748095	952.859579541225	1082.43111718702	1946.97715656069	2080.36903369128	1425.54980676212
APPL2	643.760304674073	-0.588273	0.243022972394068	-2.42065	0.0154928806572198	0.209944218632367	NOT	575.531956289401	495.277561673626	472.333578408883	675.059415771484	906.96554250189	737.393773399155
SLC6A17	41.9092373457345	1.60874086846627	0.66459610393498	2.42062940023443	0.0154936638492784	0.209944218632367	UP	55.9660973459941	90.0504657588411	42.9394162189894	31.0504330934073	4.48548735164139	26.9635243055335
PPIL4	557.082091036672	-0.718187	0.29669570443071	-2.42062	0.0154941384049479	0.209944218632367	NOT	437.705000138819	353.919272401027	472.333578408883	545.107603195372	943.746538785349	589.680553290581
VPS50	234.358707077879	-0.912389	0.377163211901659	-2.41908	0.0155597089679852	0.210648238469469	NOT	233.052853127348	121.46341893053	133.291104513113	213.902983532361	420.738713583963	283.703168779961
LOC101110269	99.9297557107897	-0.869863	0.359743101018769	-2.41801	0.0156055558220924	0.210881237959568	NOT	87.708063004916	60.7317094652649	63.5145531572552	140.301956940581	145.329790193181	101.99246150354
MAP4K5	431.979334964008	-0.831303	0.343817747507641	-2.41786	0.0156120606436044	0.210881237959568	NOT	377.56232836402	217.796475323709	337.253331553313	468.056528482102	786.754	404.452864583003
FXYD5	395.179354642266	0.791236081357853	0.327285115261897	2.4175742936696	0.0156243440881276	0.210881237959568	NOT	365.867919963364	504.701447625133	631.567246887636	300.154186569604	201.846930823863	366.938395983999
ARL14EPL	13.461213042878	-2.08164	0.861188637415164	-2.41717	0.0156417543244633	0.210881237959568	DOWN	6.68251908608884	5.23549219528146	3.57828468491578	13.8001924859588	38.575191224116	12.8955985809073
MS4A8	34.0328484310328	1.72534352165821	0.713809605402199	2.41709204891696	0.0156450601769151	0.210881237959568	UP	28.4007061158776	80.6265798073345	47.4122720751341	19.5502726884416	3.58838988131311	24.6188700180958
IFT46	228.306135616001	-0.700113	0.289702176833086	-2.41667	0.0156633990169928	0.210944679189684	NOT	158.70982829461	154.970568980331	208.435082896344	261.05364119272	334.617356432448	252.050335899552
RCC1	659.569605523309	-0.695574	0.287950161137404	-2.4156	0.015709110956424	0.211209858518212	NOT	563.837547888746	491.089167917401	456.231297326762	807.311260428589	1062.16340486868	576.784954709673
NSRP1	89.6930347331852	-1.14425	0.473698093227098	-2.41557	0.0157103882095426	0.211209858518212	NOT	46.7776336026219	43.9781344403643	76.9331207256893	157.552197548029	154.300764896464	58.6163571859424
TBX3	1507.69679079399	0.953936068890692	0.395067747441596	2.41461388601892	0.015751897774559	0.211499306426838	NOT	2280.40963812782	1763.3137713708	1921.53887579978	1398.41950524382	408.179348999367	1274.31960522239
ST7L	378.038166908172	-0.786989	0.325950486376066	-2.41444	0.0157592542529497	0.211499306426838	NOT	314.078397046176	249.209428495397	269.265922539913	461.156432239123	663.852128042926	310.666693085495
LOC105604931	56.6147530481443	1.04034476293814	0.431211250865367	2.41261043363396	0.0158387384210166	0.212381835638485	NOT	91.0493225479605	63.8730047824338	73.3548360407736	31.0504330934073	32.295508931818	48.0654128924728
SVIL	30537.6469002573	0.703823701195703	0.291832448899632	2.41173900931684	0.0158766419558633	0.212705764177515	NOT	33116.8939608848	38559.4000182479	41849.8285324325	32035.9968401128	15558.3614279033	22105.4006219626
TBK1	215.769473209804	-0.878272	0.36427922724436	-2.41099	0.0159094556529283	0.212889706869701	NOT	189.616479067771	123.557615808642	143.131387396631	243.803400585272	404.590959118054	189.916997282453
SYNPO2L	6745.65626977582	0.538558271776295	0.223394671567589	2.41079282687077	0.0159178874788836	0.212889706869701	NOT	7032.51602322274	9117.08610886313	7821.23575005468	6298.63785379969	4916.09413739897	5288.36774531572
MRPS18A	1425.43086524506	0.749500270029634	0.311159265991675	2.40873517824048	0.0160079088761608	0.213906004895093	NOT	1353.21011493299	2135.03371723578	1874.12660372464	886.662367222852	806.490625825122	1497.06176252897
AHCYL1	866.964766925227	-0.783463	0.325300955288793	-2.40842	0.0160215238253466	0.213906004895093	NOT	565.508177660268	676.425591630364	670.033807250481	1354.71889570495	1319.6303788529	615.471750452395
MFSD12	545.234324407316	0.586468025215213	0.243562349974135	2.40787636216145	0.0160456139715666	0.213909971782792	NOT	750.948082299234	602.081602457368	610.097538778141	495.65691345402	392.928692003786	419.693117451348
TRDMT1	149.288899011992	-0.714015	0.296543852893648	-2.40779	0.0160494686079761	0.213909971782792	NOT	121.12065843536	96.3330563931788	121.661679287137	186.302598560444	199.155638412878	171.159762982952
ZC3H7A	1338.55949854692	-0.657897	0.273312407384176	-2.40713	0.0160786469677783	0.214114443355767	NOT	1117.65131714836	957.047973297451	1041.28084331049	1661.77317851754	2096.51678815719	1157.0868908505
TRMT13	110.677227624201	-0.962129	0.399834031246797	-2.40632	0.0161140852744414	0.214401853427951	NOT	60.9779866605607	74.3439891729967	90.3516882941235	117.30163613065	214.406295408459	106.681770078415
CREBZF	1064.71663760965	-0.78708	0.327140838200328	-2.40594	0.0161310180701999	0.214442760840441	NOT	989.84813962691	606.269996213593	747.861499147399	982.113698584067	1948.49570555302	1113.71078653291
LOC114108659	154.290811040656	1.0643506023936	0.442497139943408	2.40532764241081	0.0161579719262823	0.214616701791667	NOT	107.755620263183	209.419687811258	309.521625245215	109.251523847174	126.490743316287	63.3056657608178
MAP3K4	3252.42057203123	0.574252127939781	0.238834819189095	2.40439032252296	0.016199466392718	0.214806550027579	NOT	4088.03105091485	4041.79997475729	3543.39640923786	3183.24440009449	2096.51678815719	2561.53480902568
LOC101107365	213.324452557505	0.956403219806766	0.397775792678769	2.40437763536588	0.0162000286856782	0.214806550027579	NOT	148.686049665477	342.401189571407	353.355612635434	184.002566479451	104.960404028409	146.540892964856
TRUB1	90.3090489564854	-0.842615	0.350511905652495	-2.40395	0.0162188019012512	0.214871353270514	NOT	54.2954675744718	70.1555954167715	69.7765513558578	125.351748414126	123.799450905302	98.4754800723832
BNIP3L	785.702541336846	-0.562729	0.234135932460259	-2.40343	0.0162420580344927	0.214995385821848	NOT	670.757853266167	530.87890860154	701.343798243494	914.26275219477	1023.58821364457	873.383722070542
NMT2	247.913607990739	-1.09239	0.454706116953216	-2.40241	0.0162875736670908	0.215133127868213	NOT	153.697938980043	144.499584589768	177.125091903331	180.552518357961	625.27693681881	206.329577294517
ZNF770	302.862874911892	-0.61219	0.254833942036088	-2.40231	0.016291973951166	0.215133127868213	NOT	269.806708100837	212.560983128427	236.166789204442	339.254731946487	398.311276825756	361.076760265405
KBTBD11	359.770324147094	0.876392275385031	0.364861108335259	2.40198874411066	0.0163062101638522	0.215133127868213	NOT	450.234723425236	277.481086349917	669.139236079252	325.454539460528	201.846930823863	234.46542874377
SLC22A5	391.151734914995	0.613087575133381	0.255246098371406	2.40194690161839	0.0163080754161441	0.215133127868213	NOT	506.20082077123	397.897406841391	514.378423456644	342.704780067977	272.717630979797	313.011347372932
CFAP97	442.985122389259	-0.706661	0.294416983873442	-2.4002	0.0163859536900107	0.215889579191957	NOT	368.373864620647	251.30362537351	390.03303065582	578.458068369772	647.704373577017	422.037771738785
PNPO	463.459986724629	0.695783200406424	0.28990494578178	2.40003908360419	0.016393321413374	0.215889579191957	NOT	503.694876113946	722.497922948841	492.908715347149	435.856079348198	283.482800623736	342.319525965904
L3MBTL3	247.705421611366	-0.666091	0.277855486357972	-2.39726	0.0165183139165225	0.217350671381181	NOT	227.205648927021	166.48865180995	180.703376588247	265.653705354707	335.514453902776	310.666693085495
LOC114108618	729.351549018687	1.18941191899418	0.496453231081927	2.39581866836093	0.0165832920519859	0.218020272907757	NOT	774.336899100545	1884.77719030132	382.876461285989	410.555726457274	268.232143628155	655.330873338836
LOC105612366	74.9769552623282	0.923302312226977	0.385551968231798	2.39475450342372	0.0166314967087946	0.218113963684509	NOT	112.767509577749	98.4272532712914	83.195118924292	42.5505934983729	48.443263397727	64.4779929045366
DCAKD	163.390673694049	0.875995250058795	0.365810692850264	2.39466824557084	0.0166354094118943	0.218113963684509	NOT	174.580811124071	310.988236399719	149.393385595234	102.351427604194	121.108158494318	121.92202294676
LRRK2	233.286382560166	-0.84112	0.351258074850647	-2.39459	0.0166388843624891	0.218113963684509	NOT	218.017185183648	121.46341893053	161.917381992439	264.50368931421	406.38515405871	227.431465881457
RFX3	75.7142261277167	-1.08415	0.452781961527389	-2.39442	0.0166468005112708	0.218113963684509	NOT	58.4720420032774	25.130362537351	61.7254108147973	78.2010907537665	122.902353434974	107.854097222134
NT5C2	1347.26921863391	0.554663550433802	0.231736375531741	2.39351094173746	0.01668798357048	0.218468576793239	NOT	1700.70110740961	1795.77382298154	1313.23047936409	992.463842948536	1153.66734684217	1127.77871225753
SV2B	26.5734077117297	-2.22894	0.931454784847213	-2.39296	0.0167129190293082	0.218610066829684	DOWN	6.68251908608884	12.5651812686755	8.94571171228946	2.30003208099313	87.9155520921713	41.0314500301597
PITX3	305.962008430003	0.919183954994185	0.384271345345767	2.39201794806507	0.0167560229604124	0.218840705256979	NOT	268.136078329315	549.726680504553	382.876461285989	142.601989021574	179.419494065656	313.011347372932
PTEN	984.407861417085	-0.619842	0.259135937520772	-2.39196	0.0167588364824557	0.218840705256979	NOT	954.764914424943	595.79901182303	777.382347797954	1054.56470913535	1291.82035727272	1232.11582804851
TRIQK	25.900386508411	-1.45806	0.609814515037819	-2.39098	0.0168033094189562	0.219236433346483	NOT	13.3650381721777	7.32968907339404	20.5751369382658	43.7006095388695	34.0897038724746	36.3421414552843
TRIB1	8646.90895141455	-0.84526	0.35356786546299	-2.39066	0.016818157459907	0.219245297838754	NOT	6449.46623296149	4349.64691583984	7752.35376987005	5955.93307373171	12647.2801366881	14726.7735793962
EXOC1	377.670418539427	-0.695423	0.290980996972823	-2.38993	0.0168517147237729	0.219353852437929	NOT	338.302528733248	226.173262836159	300.575913532926	377.205261282874	575.936575950755	447.829
PHLDB2	514.30155128402	-0.660075	0.276198417112659	-2.38986	0.0168548358891494	0.219353852437929	NOT	439.375629910341	294.234661374818	461.598724354136	709.559896986381	540.949774607952	640.090620470491
C1GALT1	526.792896045531	-0.73607	0.308097153131344	-2.38908	0.0168904886341409	0.219633126995543	NOT	516.224599400363	308.894039521606	360.512182005265	677.359447852477	810.079015706436	487.688091787041
CGRRF1	194.740290494957	-0.674003	0.282189166738587	-2.38848	0.0169182227082337	0.219809049695389	NOT	167.898292037982	137.169895516374	144.920529739089	270.253769516693	239.52502457765	208.674231581955
MAPKAPK3	1365.13360212143	0.541696503233735	0.226875879336057	2.38763373532254	0.0169572319260833	0.220055827376058	NOT	1618.84024860502	1790.53833078626	1446.52158387721	1187.96656983295	1198.52222035858	948.412659268548
ZMYM4	530.077709080006	-0.64239	0.269069454355646	-2.38745	0.0169656586570788	0.220055827376058	NOT	494.506412370574	325.647614546507	421.343021648834	730.260185715319	664.749225513254	543.959794685545
TCIM	4772.58823387114	-0.674598	0.282699115665782	-2.38628	0.0170200128516249	0.220381777677259	NOT	4866.5445244442	2899.41557774687	3263.39563264319	4716.21578207642	5681.31827958899	7208.6396067272
MFHAS1	142.030547566059	0.898911480781323	0.376707378518085	2.38623274202251	0.0170219746066422	0.220381777677259	NOT	163.721717609177	131.934403321093	258.531068485165	97.7513634422081	77.150382448232	123.094350090479
SLC7A8	409.400875310511	-2.79595	1.17182266427237	-2.38598	0.0170335146763604	0.220381777677259	DOWN	72.6723950612162	63.8730047824338	172.652236047187	213.902983532361	1818.41657235542	114.888060084447
OTOR	70.961639732145	1.89634202123642	0.794892688239653	2.38565789985564	0.0170486018981257	0.220392703234417	UP	35.9185400877275	64.9201032214901	234.377646861984	49.4506897413523	3.58838988131311	37.5144685990031
EXOSC8	232.747220476035	-0.651124	0.273285583821057	-2.38258	0.0171919829376592	0.221947490423628	NOT	193.793053496576	189.524817469189	160.128239649981	312.804363015066	298.733457619317	241.499391606083
SLC25A33	2769.79520082162	0.828891744214217	0.347922770646628	2.3824015389211	0.017200130960643	0.221947490423628	NOT	3362.97773007421	3709.86976957644	3561.28783266243	1473.1705478761	3243.00735523673	1268.45796950379
BICRAL	590.06931013463	-0.691982	0.290496663773697	-2.38206	0.017215907690014	0.221947490423628	NOT	490.329837941769	412.556784988179	450.863870299389	854.461918088948	846.860011989895	485.343437499603
FAM193B	333.325266892095	-0.735409	0.308756468359133	-2.38184	0.0172262463486349	0.221947490423628	NOT	225.535019155498	254.444920690679	271.055064882371	418.60583874075	545.435261959593	284.87549592368
COQ10B	964.416172889334	-0.671346	0.281989213941692	-2.38075	0.0172773968497707	0.222421330160858	NOT	992.354084284193	527.737613284371	711.184081127012	1106.3154309577	1188.65414818497	1260.25167949776
PIBF1	26.136682180311	-1.54259	0.648129462819223	-2.38006	0.0173098410056484	0.222636953805413	DOWN	15.870982829461	13.6122797077318	10.7348540547474	24.1503368504279	65.4881153339643	26.9635243055335
DACH1	631.440042399995	-0.958061	0.402583615933959	-2.37978	0.0173229218289852	0.222636953805413	NOT	572.190696746357	268.057200398411	446.391014443244	978.663650462577	407.282251529038	1116.05544082034
MIA2	674.430519422679	-0.672213	0.282529665981061	-2.37926	0.0173472271536138	0.222764309522838	NOT	556.319713916896	426.169064695911	576.99840544267	1036.16445248741	612.717572234214	838.213907758976
LOC101105553	80.8932571908013	-0.920847	0.387156735507686	-2.37849	0.0173838458600163	0.222932969036194	NOT	53.4601526887107	39.7897406841391	74.2494072120025	112.701571968663	103.166209087752	101.99246150354
COLGALT1	1086.22498156235	0.72621791737949	0.305348069655956	2.37832817544168	0.017391340098474	0.222932969036194	NOT	1266.33736681384	1271.17750501434	1523.45470460289	1005.11	496.991998561866	954.274294987142
SGCB	5195.76490619403	-0.545789	0.22950947366876	-2.37807	0.0174035819177797	0.222932969036194	NOT	4950.07601302031	3545.4753146446	4177.64736963918	6529.7910779395	6573.0331650953	5398.56649682529
SDAD1	457.225659893425	-0.959526	0.403875544420929	-2.3758	0.0175110962648047	0.224016193685607	NOT	341.643788276292	288.999169179536	301.470484704155	414.005774578764	1051.39823522474	345.83650739706
FAM91A1	542.834307228873	-0.788791	0.332105102330803	-2.37513	0.017542981007942	0.224016193685607	NOT	479.470744426874	275.386889471805	439.234445073412	589.958228774738	953.61461095896	519.34092466745
CWC25	384.261374138481	-0.729172	0.307030869755876	-2.37492	0.017552949006104	0.224016193685607	NOT	304.889933302803	285.857873862368	277.317063080973	392.155469809329	673.720200216537	371.627704558875
TPBG	115.671197803955	0.919305542987668	0.387166022340967	2.37444788524872	0.0175752170421073	0.224016193685607	NOT	213.005295869082	115.180828296192	125.239963972052	80.5011228347596	62.7968229229795	97.3031529286644
BTAF1	510.034140060393	-0.718475	0.302587013618893	-2.37444	0.0175756013451497	0.224016193685607	NOT	471.952910455024	304.705645765381	380.192747772302	510.607121980475	840.580329697597	552.166084691577
NFATC3	5087.9292001783	-0.921258	0.388056618069167	-2.37403	0.017595116041297	0.224016193685607	NOT	4570.00773999901	3055.43324516626	2924.35315874742	4878.36804378643	11288.1774691407	3811.23554422997
AKAP7	738.688226735753	-0.756396	0.318633390051303	-2.37388	0.0176024770134829	0.224016193685607	NOT	492.835782599052	503.654349186076	652.142383825902	794.661083983127	1339.36652320012	649.469237620242
LLPH	529.111788242744	-0.694358	0.292503627152975	-2.37384	0.017603960935873	0.224016193685607	NOT	457.752557397086	363.343158352533	391.822172998278	555.457747559841	888.126495624996	518.168597523731
UBAP2L	3235.48952491488	0.523294766207955	0.220477978190475	2.3734559365193	0.0176224955787482	0.224046015710441	NOT	3291.97596478452	4249.12546569043	3907.48687592804	2635.83676481813	2945.17099508774	2383.34108318042
TLK2	757.316188706302	-0.69746	0.293891524034521	-2.37319	0.017635262190469	0.224046015710441	NOT	782.690047958156	481.665281965894	468.755293723968	841.811741643486	1136.62249490593	832.352272040382
HS6ST2	432.074689354078	-0.868354	0.366073743087604	-2.37207	0.0176885642819412	0.224134157604635	NOT	197.134313039621	406.274194353841	314.889052272589	587.658196693745	738.311218080173	348.181161684498
PACSIN2	2262.61439893195	0.557956890030769	0.235249964151907	2.37176184932586	0.0177034974346965	0.224134157604635	NOT	2668.83106000673	2357.01858631571	3057.64426326054	1797.47507129613	1552.87572113825	2141.84169157434
ACTR3B	1757.79718041327	0.499555051908343	0.210639564709898	2.37161073037895	0.0177107389318751	0.224134157604635	NOT	2092.46378883157	2219.84869079934	1865.18089201235	1581.27205568278	1439.84143987689	1348.17621527668
EHD3	117.637829786602	0.968042780547082	0.408183979873994	2.37158445278993	0.0177119983975035	0.224134157604635	NOT	126.967862635688	114.133729857136	225.431935149694	94.3013153207184	54.722945690025	90.2691900663513
SRPK1	477.682671079956	-0.750235	0.316350735690623	-2.37153	0.017714622899733	0.224134157604635	NOT	446.05814899643	281.669480106142	340.831616238228	650.909078921056	741.002510491158	405.625191726721
LOC105616215	88.9179460531217	-3.60471	1.52056776768724	-2.37063	0.0177576250449633	0.224494681328237	DOWN	9.18846374337216	18.8477719030132	12.5239963972052	427.805967064722	62.7968229229795	2.3446542874377
ENG	2453.83513398535	0.638922070092125	0.269601001345215	2.36988018183956	0.0177938506685214	0.224769016526286	NOT	3175.03188077796	2872.19101833141	2917.19658937759	2328.78248200555	1304.37972185732	2125.42911156227
CEP162	85.8189056542491	-0.818427	0.34574750745586	-2.36712	0.017926957625759	0.226265695188413	NOT	62.6486164320829	70.1555954167715	53.6742702737368	104.651459685187	111.240086320707	112.543405797009
LOC114113690	32.6183378066915	1.82909665565189	0.773406017699283	2.36498891111949	0.018030610789629	0.227388485214931	UP	37.5891698592497	87.9562688807285	27.7317063080973	3.4500481214897	29.6042165208332	9.37861714975078
GSTA1	1604.90011512028	-0.956404	0.404607603939578	-2.36378	0.0180894325451963	0.227692464980051	NOT	1558.69757683022	677.472690069421	1038.59712979681	1199.46673023792	3380.26326819695	1774.90329559034
LSM14B	2075.51757112194	0.529805563690181	0.224150024415181	2.36362037020728	0.0180973465677222	0.227692464980051	NOT	2803.31675661427	2487.90589119775	2065.56483436764	1825.07545626805	1569.02347560416	1702.21901267977
KLF9	6202.63548230387	-0.860717	0.364183811743107	-2.36341	0.0181074969636971	0.227692464980051	NOT	4691.96371332013	3717.19945864984	4807.42547418436	6153.73583269712	13212.4515429949	4633.03687197689
LOC114113940	11.7134862791655	-2.35614	0.99710312609209	-2.36299	0.0181282327000766	0.227692464980051	DOWN	7.51783397184995	2.09419687811258	1.78914234245789	19.5502726884416	32.295508931818	7.03396286231309
PTGER3	74.9316307639583	1.38440714713174	0.585871580534345	2.36298737322109	0.0181282872466991	0.227692464980051	NOT	171.239551581027	69.1084969777152	84.0896900955209	43.7006095388695	13.4564620549242	67.9949743356932
NEMF	153.251755228299	-0.886802	0.375343795744893	-2.36264	0.0181453730751937	0.227722224627369	NOT	131.979751950255	107.851139222798	83.195118924292	188.602630641437	275.408923390782	132.47296724023
NUP54	277.436149911983	-0.787349	0.333402418473009	-2.36156	0.0181984174796716	0.228202846094358	NOT	265.630133672031	144.499584589768	200.383942355284	340.404747986983	444.063247812498	269.635243055335
USP42	294.072887496231	-0.645935	0.273558067776401	-2.36124	0.0182141053573571	0.228214628582789	NOT	248.088521071048	208.372589372202	231.693933348297	348.454860270459	432.40098069823	295.42644021715
PUS10	109.070575675118	-0.823384	0.348910100813914	-2.35987	0.0182811924340355	0.228869880035813	NOT	90.2140076621994	74.3439891729967	71.5656936983157	175.952454195975	130.976230667929	111.371078653291
ADCY6	724.849393244619	0.562299779885916	0.238361538568941	2.35902060064645	0.0183232385543177	0.229210827315693	NOT	757.630601385322	873.280098172947	961.664009071117	602.608	503.271680854164	650.641564763961
LOC106991366	9.57546684069935	-3.15381	1.33716139204012	-2.35858	0.0183448015894744	0.229295201773446	DOWN	0	4.18839375622517	1.78914234245789	3.4500481214897	42.1635811054291	5.86163571859424
LOC114114823	18.2743296986199	-1.79619	0.761742880428619	-2.35801	0.0183733538406052	0.22946672907952	DOWN	8.35314885761105	13.6122797077318	2.68371351368684	37.9505293363867	22.427436758207	24.6188700180958
CREB3L1	350.490411314947	0.736369578832828	0.312348538419149	2.35752529068881	0.0183972020909129	0.229543581136246	NOT	415.98681310903	430.357458452136	466.96615138151	334.654667784501	167.757226951388	287.220150211118
MPDZ	842.948614921237	-0.701949	0.297778564042646	-2.35728	0.0184091756617605	0.229543581136246	NOT	821.114532703166	519.360825771921	585.049545983731	990.163810867543	1348.3374979034	793.66547629766
LOC114114074	28.3686086912688	1.52431053988751	0.646865046007869	2.35645835138998	0.0184501364692224	0.229869091565819	UP	50.9542080314274	38.7426422450828	36.6774180203868	23.0003208099313	16.147754465909	4.68930857487539
PRKACA	3513.5791423794	0.525270226712083	0.223118807282634	2.35421761665614	0.0185617408369461	0.230940748115677	NOT	3937.67437147785	4423.99090501283	4076.56082729031	3393.69733550537	2438.31092435226	2811.2404906378
EYA4	2825.52690003403	-0.669799	0.284545014313103	-2.35393	0.0185760561548426	0.230940748115677	NOT	2652.96007717727	1663.83941966045	2226.58764518885	3584.59999822779	4280.05203093622	2545.12222901362
CFAP36	350.001931821555	-0.629544	0.26745839570021	-2.3538	0.0185824746450738	0.230940748115677	NOT	339.97315850477	241.879739422003	242.428787403044	416.305806659757	462.005197219063	397.41890172069
C1S	1199.21151134192	0.922227800376004	0.391878862992321	2.35335	0.0186051537435633	0.230940748115677	NOT	2173.4893327504	1863.8352215202	672.717520764167	638.258902475594	911.451029853531	935.517060687641
XIRP1	115328.959138984	0.897748462360448	0.381540434025195	2.35295759584203	0.0186247578763429	0.230940748115677	NOT	146431.534788808	173245.578037181	130614.547568796	36772.9129109182	76696.4511282459	128212.730399956
TBC1D2	45.2225783652313	1.37495343988227	0.584355796488899	2.35293882279199	0.0186256981807138	0.230940748115677	NOT	25.0594465728332	91.0975641978974	79.6168342393762	23.0003208099313	19.7361443472221	32.8251600241277
PSKH1	1697.58205383659	0.507601704710199	0.215965882308412	2.35037913991116	0.0187542971191454	0.232188130081064	NOT	1961.31935176707	2082.67879528296	1934.95744336821	1459.37035539014	1198.52222035858	1548.6441568526
SQLE	446.862567349971	-1.32292	0.562892375689344	-2.35021	0.0187627005137128	0.232188130081064	NOT	212.169980983321	292.140464496705	261.214781998852	1259.26756434374	126.490743316287	529.891868960919
LOC101122803	17.4058436993679	-1.74186	0.741328336396899	-2.34964	0.0187913452554939	0.232188130081064	DOWN	8.35314885761105	10.4709843905629	5.36742702737368	27.6003849719176	38.575191224116	14.0679257246262
SEC14L5	40.1907630311295	1.37619501810397	0.585712909030312	2.34960677302188	0.0187932532044691	0.232188130081064	NOT	56.8014122317552	59.6846110262086	57.2525549586525	41.4005774578764	10.7651696439393	15.240252868345
LOC114114905	79.0207238851392	-1.47818	0.629169315416997	-2.34941	0.018803020354037	0.232188130081064	NOT	15.870982829461	85.8620720026159	24.1534216231815	71.3009945107871	190.184663709595	86.7522086351948
PXMP2	217.288775107134	0.726688647489792	0.309378083400288	2.34886918783309	0.0188305210459921	0.232188130081064	NOT	273.147967643881	341.354091132351	198.594800012826	152.952133386043	179.419494065656	158.264164402044
GULP1	207.598688162598	-1.07422	0.45733628763167	-2.34885	0.0188313366454527	0.232188130081064	NOT	238.900057327676	71.2026938558278	90.3516882941235	372.605197120887	225.171465052398	247.361027324677
PLPPR1	14.0906051286678	-2.17794	0.927370307154543	-2.34851	0.0188486866212375	0.232217019726934	DOWN	1.67062977152221	8.37678751245033	5.36742702737368	41.4005774578764	8.97097470328279	18.7572342995016
MLANA	53.4546484684437	-2.23754	0.952939832468018	-2.34803	0.0188727666910315	0.23227515474957	DOWN	28.4007061158776	18.8477719030132	8.94571171228946	4.60006416198626	234.142439755681	25.7911971618147
ACOT13	512.965985796778	-0.660255	0.281220144044743	-2.34782	0.0188834266947757	0.23227515474957	NOT	394.268626079242	438.734245964586	360.512182005265	497.956945535013	827.123867642673	559.20004755389
IGFBP5	15004.2907462013	0.604229656149269	0.257391521489852	2.34751188637382	0.0188992701278055	0.232285389958429	NOT	18459.6236604347	18648.8231995926	17194.5524821916	15838.0209097187	9381.84534469314	10502.8788805772
LOC105601845	2195.39148463288	-0.917199	0.390797089873663	-2.34699	0.01892553167046	0.232423553229125	NOT	1412.51747182203	1590.54252892651	1557.44840910959	1156.91613673954	3274.40576669822	4180.51859450141
LOC114113964	78.851345012241	-1.33782	0.57041324804324	-2.34536	0.0190089643213902	0.233247167546595	NOT	80.1902290330661	25.130362537351	28.6262774793263	55.2007699438351	174.934006714014	109.026424365853
HSPA5	8158.98274417767	0.554812801255907	0.236597196772085	2.34496777149207	0.0190287243440586	0.233247167546595	NOT	9538.46068050606	11149.5041790714	8439.38442937388	5981.23342662264	7974.29941374807	5871.01433574399
LOC101105166	50.0485480899594	1.71743995209115	0.732449474814065	2.34478965600614	0.0190378165058388	0.233247167546595	UP	28.4007061158776	176.959636200513	25.0479927944105	17.2502406074485	23.3245342285352	29.3081785929712
CRIP2	1708.39526756632	0.577529707481012	0.246411905855731	2.34375731755082	0.0190905885513498	0.233439409553603	NOT	1897.00010556347	1832.42226834851	2407.29102177709	1476.62059599759	1098.94440115214	1538.09321255913
MET	1573.87630274782	0.827681168518968	0.353146907627041	2.34373047205919	0.0190919625687019	0.233439409553603	NOT	1607.98115509013	2233.46097050707	2199.75051005198	653.209111002049	1754.72265196211	994.133417873583
FBXL4	2347.20890883024	-0.619179	0.26422711221333	-2.34336	0.0191110618058896	0.233439409553603	NOT	2392.34183281981	1673.26330561195	1487.67185775374	2477.1345512296	3304.90708068938	2747.93482487698
FOLR3	14.1987610877046	2.61212371475654	1.11485090149188	2.34302516261236	0.0191280930035684	0.233439409553603	UP	38.4244847450108	31.4129531716887	3.57828468491578	4.60006416198626	7.17677976262623	0
TRMT11	123.281754303126	-0.726854	0.310222438901787	-2.34301	0.0191289370113719	0.233439409553603	NOT	94.3905820910049	93.1918	91.2462594653525	144.902021102567	177.625299124999	138.334602958824
STRN3	1774.29	-0.715434	0.305388067069842	-2.3427	0.0191445483660104	0.233445816718397	NOT	1800.93889370094	1106.7830500825	1121.7922487211	1944.67712447969	2935.30292291413	1736.21649984761
WDR53	140.325140765465	-0.836727	0.357261042615995	-2.34206	0.0191775745693416	0.233609684724849	NOT	117.779398892316	81.6736782463908	102.875684691329	157.552197548029	244.90760939962	137.162275815105
MAOB	284.215915871701	-1.04468	0.446090542047453	-2.34185	0.0191881807732509	0.233609684724849	NOT	236.394112670393	221.984869079934	98.4028288351841	192.052678762926	374.98674259722	581.474263284549
IRS2	3438.89197011416	0.5746555413092	0.245647764652891	2.33934773280436	0.0193174442138948	0.234940661274443	NOT	5072.86730122719	3270.0884251728	4001.41684890708	2965.89136844064	2878.78578228345	2444.3020946538
ADCY7	382.104378666187	0.738384339393008	0.31569539444747	2.33891387831403	0.0193398910892436	0.234940661274443	NOT	401.786460051092	658.624918166407	373.03617840247	346.154828189466	242.216316988635	270.807570199054
PLCG2	113.189142838995	1.15764577360221	0.494963074962122	2.33885279965744	0.0193430530220783	0.234940661274443	NOT	71.837080175455	163.347356492782	233.483075690755	104.651459685187	44.8548735164139	60.9610114733801
GTF2A1	697.478831804045	-0.582629	0.249216080820116	-2.33785	0.0193951861339403	0.235389106067915	NOT	595.579513547668	500.513053868907	579.682118956357	836.061661441003	993.086899653404	679.949743356932
ARL13B	158.785599672532	-0.685078	0.293098939898707	-2.33736	0.0194203472737531	0.235509759963993	NOT	135.321011493299	109.945336100911	119.872536944679	218.503047694347	195.567248531565	173.50441727039
SLC36A4	200.064003242427	-0.933766	0.399765174491218	-2.33579	0.0195023865346377	0.23631944341189	NOT	213.840610754843	77.4852844901656	120.767108115908	217.353031653851	324.749284258837	246.188700180958
SIN3A	589.478439962696	-0.766571	0.328231649429504	-2.33546	0.0195196142843684	0.236343123189606	NOT	449.399408539475	421.980670939686	438.339873902184	840.661725602989	967.968170484213	418.520790307629
ZNF655	293.243993036272	-0.804932	0.344874722671065	-2.33398	0.0195965449777794	0.237089082866426	NOT	200.475572582665	192.666112786358	247.796214430418	325.454539460528	544.538164489265	248.533354468396
LOC106991197	179.393811282289	1.2524904185274	0.536724299462425	2.33358247387323	0.0196175951832559	0.237158334270079	NOT	233.052853127348	89.0033673197848	435.656160388497	170.202373993492	66.3852128042926	82.0629000603194
UBE2W	873.204091966837	-0.649796	0.278620279046236	-2.33219	0.0196905879958631	0.237854924783752	NOT	735.077099469773	605.222897774537	699.554655901036	909.662688032783	1436.25304999557	853.454160627321
LOC114110807	21553.7869211133	0.480149659076723	0.20599402705666	2.33089117163895	0.019759098922974	0.23849633130585	NOT	22189.304625358	27473.768843959	25660.7740467023	16536.0806463001	19170.9729409153	18291.8204234452
KCNJ4	34.0033	1.41226979186681	0.606084610792371	2.33015286433435	0.0197980732227836	0.238780502766449	NOT	31.741965658922	31.4129531716887	84.9842612667499	20.7002887289382	15.2506569955807	19.9295614432204
DMXL2	23.4519231276566	-1.78538	0.766335498614005	-2.32977	0.0198184123620699	0.238839651784011	DOWN	16.7062977152221	9.42388595150662	5.36742702737368	16.1002245669519	25.1187291691918	67.9949743356932
STK10	824.450433810052	0.727157842312211	0.312163893730103	2.32941046968395	0.0198373309547145	0.238881602485021	NOT	779.348788415111	1125.63082198551	1178.15023250852	679.65947993347	405.488056588382	778.425223429315
YAF2	367.886941413457	-0.611314	0.26267111839379	-2.3273	0.0199494974077895	0.240039845366698	NOT	331.620009647159	234.550050348609	306.837911731528	454.256335996143	482.638439036614	397.41890172069
HPCAL1	512.122803587093	0.630620542596194	0.271033021989099	2.3267295548273	0.0199796638091146	0.240039845366698	NOT	572.190696746357	623.023571238494	670.928378421709	469.206544522599	294.247970267675	443.139660325725
LOC105608946	26.5536149406773	-2.5145	1.08079705034498	-2.32653	0.0199905134127365	0.240039845366698	DOWN	0	10.4709843905629	13.4185675684342	35.6504972553935	95.0923318547975	4.68930857487539
THUMPD1	437.962423957009	-0.92507	0.397635018107291	-2.32643	0.0199955642159541	0.240039845366698	NOT	353.338196676948	269.104298837467	284.473632450805	438.156111429192	966.173975543556	316.528328804089
CWC22	138.613402632438	-0.886684	0.381341943698809	-2.32517	0.0200629731636868	0.240662361809992	NOT	116.108769120794	84.8149735635596	91.2462594653525	139.151940900084	265.54085121717	134.817621527668
TGFB2	1206.53514384101	0.709627390164563	0.305447887502963	2.32323554752913	0.0201665021089735	0.241716850220183	NOT	1511.08462834184	1366.46346296846	1613.80639289702	1265.01764454622	581.319160772725	901.519573519794
RABGGTB	1734.54789544434	-0.790311	0.34035094366335	-2.32205	0.0202304332706292	0.242124164855843	NOT	1518.60246231369	1143.43149544947	1151.31309737165	1321.36843053055	3330.02580985857	1942.54607714213
VSTM2L	125.733788716993	1.44338050044534	0.621612695604517	2.32199327756917	0.0202332976063135	0.242124164855843	NOT	330.784694761398	149.73507678505	70.6711225270867	133.401860697602	32.295508931818	37.5144685990031
SLC15A3	64.1554086267245	1.40034711892754	0.603147881358941	2.32173097544907	0.0202474259611904	0.242124164855843	NOT	94.3905820910049	156.017667419387	28.6262774793263	48.3006737008558	22.427436758207	35.1698143115654
MRPL42	597.536589030579	-0.510126	0.219807050107401	-2.32079	0.0202981561326407	0.242543372970256	NOT	491.16515282753	480.618183526838	507.221854086812	639.40891851609	732.928633258204	733.876791967999
GTF2H3	281.941426135154	-0.75306	0.32458581889577	-2.32007	0.0203373501166456	0.242799004333109	NOT	181.26333021016	195.807408103527	253.163641457792	400.205582092805	427.915493346589	233.293101600051
P2RY13	27.7953701174751	1.57544041586228	0.679199266709097	2.31955553117086	0.0203649338119174	0.242799004333109	UP	45.1070038310997	54.4491188309272	25.0479927944105	9.20012832397252	7.17677976262623	25.7911971618147
C2H9orf85	92.2719117774357	-0.861496	0.371410783752171	-2.31952	0.0203666219222164	0.242799004333109	NOT	71.0017652896939	60.7317094652649	64.4091243284841	134.551876738098	83.4300647405299	139.506930102543
THUMPD2	76.2605199768967	0.898447511095594	0.387447522020311	2.31888826236575	0.0204010957306445	0.242876596523706	NOT	104.414360720138	90.0504657588411	103.770255862558	47.1506576603592	69.9736026856057	42.2037771738785
PRXL2C	539.292851586184	-0.664901	0.28674484079986	-2.31879	0.020406352011551	0.242876596523706	NOT	552.978454373852	322.506319229338	375.719891916157	587.658196693745	754.458972546082	642.435274757929
S100PBP	315.892197767239	-0.72914	0.314498598418189	-2.31842	0.0204264603966214	0.242876596523706	NOT	260.618244357465	190.571915908245	262.109353170081	387.555405647343	513.139753027775	281.358514492524
SPATA13	237.32538075297	0.970397935326498	0.418614889062401	2.31811615086115	0.0204430093781752	0.242876596523706	NOT	216.346555412126	206.278392494089	519.745850484018	141.451972981078	125.593645845959	214.535867300549
CHM	453.368711650084	-0.603685	0.26043815390188	-2.31796	0.02045160949143	0.242876596523706	NOT	439.375629910341	309.941137960662	330.096762183481	560.057811721827	596.569817768305	484.171110355884
GMIP	89.2175179386045	0.991107301284625	0.427651873133388	2.31755631987023	0.0204734464469661	0.242949471104566	NOT	76.8489694900217	172.771242444288	106.453969376245	69.0009624297939	45.7519709867422	64.4779929045366
CD300A	10.6283097936664	2.48788807773146	1.07392133046295	2.3166390378511	0.0205234029628245	0.243355660878733	UP	10.0237786291333	38.7426422450828	5.36742702737368	4.60006416198626	2.69129241098484	2.3446542874377
DNAJB9	3099.49768856551	0.571009186389937	0.24655368139772	2.31596293007214	0.0205602928003027	0.243425069681917	NOT	4068.81880854234	3872.17002763017	3173.9385155203	1982.62765381608	2491.23967510163	3008.19145078256
LOC114110569	9.90707582989357	2.69818897305124	1.16504371968433	2.31595512465602	0.0205607190173365	0.243425069681917	UP	7.51783397184995	33.5071500498013	10.7348540547474	2.30003208099313	5.38258482196967	0
LOC114111207	231.144101404333	0.625293611193434	0.270189563379466	2.31427744052143	0.0206525084416822	0.244324859041735	NOT	248.923835956809	264.915905081242	327.413048669794	184.002566479451	174.036909243686	187.572342995016
LOC101108092	1978.89	0.790798387784539	0.341792137355549	2.3136822101964	0.0206851604324576	0.244524195975439	NOT	3194.24412315047	2254.4029392882	2076.29968842238	869.412126615404	2126.12100467802	1352.86552385155
NACC1	923.019421845182	0.577440041190907	0.249711375600826	2.31242985947893	0.0207540064554198	0.245150760222264	NOT	1046.64955185866	1025.10937183611	1243.45392800823	890.112415344342	596.569817768305	736.221446255437
MDGA1	32.457043590514	1.28592847405108	0.556338678881522	2.31141303465786	0.0208100516592503	0.245625277936872	NOT	31.741965658922	54.4491188309272	51.8851279312789	26.450368931421	16.147754465909	14.0679257246262
HSPA12B	1734.87484984877	0.71956803197495	0.311368414715389	2.31098595094394	0.0208336309113709	0.245716162136093	NOT	1581.25107874577	2163.3053750903	2731.12578576197	1262.71761246523	927.59878431944	1743.25046270993
ZNF385D	281.864835893999	0.842716724485103	0.364905743108998	2.30940932117197	0.0209208782737346	0.246557250881773	NOT	339.97315850477	286.904972301424	458.02043966922	242.653384544775	113.931378731691	249.705681612115
EFCAB7	41.8941325584307	-1.05945	0.458918942260606	-2.30858	0.0209668728582246	0.2469112561706	NOT	30.0713358873998	28.2716578545199	23.2588504519526	49.4506897413523	66.3852128042926	53.927048611067
LOC101112959	72.2315568025633	-1.13293	0.491215181811478	-2.30639	0.0210890638185594	0.247973260249721	NOT	72.6723950612162	26.1774609764073	36.6774180203868	74.7510426322768	136.358815489898	86.7522086351948
LRRC47	1061.86448230605	0.698908899765206	0.303044536162087	2.30629104426877	0.021094375223876	0.247973260249721	NOT	1247.12512444133	1327.72082072338	1368.69389198029	550.857683397855	1158.15283419381	718.636539099654
CASQ2	2588.07612526049	0.943427038507024	0.409100932159204	2.30609848168198	0.0211051301375781	0.247973260249721	NOT	2023.1326533134	3788.40215250566	4403.9738759601	2676.08732623551	839.683232227269	1797.17751132099
LOC101108364	1475.91082458102	0.654056323323042	0.283688796661604	2.30554160410934	0.0211362594870171	0.248150591276253	NOT	1354.04542981875	2296.28687685045	1764.09434966348	1401.86955336531	923.113296967799	1116.05544082034
EMP1	8559.16695991151	0.857313640649396	0.372138395241285	2.30374949645692	0.0212367096118207	0.249140898054066	NOT	9214.35850483075	9914.97511942403	13959.7831270277	5538.47725103146	3138.94404867865	9588.46370847646
THOC1	220.906417350503	-0.724384	0.314566255442246	-2.3028	0.021289923906794	0.249575971616462	NOT	210.499351211799	129.84020644298	159.233668478752	285.203978043148	320.263796907195	220.397503019143
TMEM79	28.6226271427419	1.48322587894633	0.644285046312089	2.30212681085239	0.0213280218558188	0.249681312817877	NOT	36.7538549734886	31.4129531716887	58.1471261298815	26.450368931421	10.7651696439393	8.20629000603194
CDC40	445.129737876755	-0.650955	0.282769498236924	-2.30207	0.0213311810485481	0.249681312817877	NOT	420.998702423597	307.84694108255	310.416196416444	515.207186142461	675.514395157194	440.795006038287
GSTK1	383.088790648207	0.576920702413149	0.250645279987697	2.30174173813074	0.021349740914943	0.249709040276029	NOT	401.786460051092	442.922639720811	531.375275709994	282.903945962155	311.292822203913	328.251600241277
TRABD2B	26.0785672938471	1.40795455477045	0.611766666721845	2.30145679939541	0.0213658245654299	0.249709040276029	NOT	38.4244847450108	46.0723313184768	29.5208486505552	9.20012832397252	21.5303392878787	11.7232714371885
PLEK	91.517760810635	1.34622545971038	0.585105366696752	2.30082569112395	0.0214014856718274	0.249937048517628	NOT	33.4125954304442	210.466786250315	150.287956766463	37.9505293363867	46.6490684570705	70.3396286231309
ZBTB16	5493.02892429937	0.586993064456795	0.255168092966758	2.30041717846465	0.0214245965191324	0.25001825530698	NOT	5793.74404763903	7864.75637575181	6128.70709408951	4091.75707208678	5484.8539335871	3594.35502264199
LOC114117590	8.47720416777653	-3.22232	1.40151246751353	-2.29917	0.021495062017951	0.250651537050319	DOWN	0	4.18839375622517	0.894571171228946	1.15001604049657	18.8390468768938	25.7911971618147
SARNP	705.991677019406	-0.584368	0.254257117241644	-2.29834	0.0215426944113295	0.250918329500678	NOT	564.672862774507	633.494555629056	497.381571203294	734.860249877305	1038.83887064015	766.701951992127
CUL3	3181.91300378818	-0.590924	0.257154694381448	-2.29793	0.0215655997796301	0.250918329500678	NOT	3100.68885594522	2083.72589372202	2433.23358574273	3392.54731946487	4675.67201535099	3405.61035250325
ST6GALNAC2	287.380070766676	0.578199788545499	0.251627005154287	2.29784473328279	0.0215706277357341	0.250918329500678	NOT	309.90182261737	361.248961474421	361.406753176494	221.953095815837	218.892	250.878008755833
ACTN2	131270.703434012	0.738180574269715	0.321279001622173	2.29763093928505	0.021582803190216	0.250918329500678	NOT	136725.175816263	167119.005070262	188575.602895062	115409.859744033	54995.6633210048	124798.913757446
LOC114112490	1518.79406783243	0.634618584887766	0.276252395349556	2.29724192648086	0.0216049726099874	0.250987497122331	NOT	1942.94242428033	1417.77128648222	2180.96451545617	1376.56920047439	894.406177917294	1300.1108023842
RPAP2	239.419037163979	-0.787587	0.342934263623007	-2.29661	0.021640841739885	0.251158697309495	NOT	220.523129840932	145.546683028825	161.02281082121	240.353352463782	425.224200935604	243.84404589352
NT5C1A	1082.17187985662	0.612592873138302	0.266769066376812	2.29634148163571	0.0216563640509045	0.251158697309495	NOT	1389.96396990648	1375.88734891997	1159.36423791271	1127.01571968663	722.163463614264	718.636539099654
HMCN2	1359.58350703321	0.817400437325116	0.35599035995859	2.29613082056547	0.0216684025402725	0.251158697309495	NOT	2059.05119340112	1639.75615556215	1504.66871000709	1550.22162258937	571.451088599113	832.352272040382
TOP2B	1982.43124978018	-0.583756	0.254362648842193	-2.29498	0.0217344545263661	0.251735740524692	NOT	1900.34136510651	1213.58709086624	1646.01095506126	2334.53256220803	2711.02855533206	2089.08697010699
TMEM168	380.283383603681	-0.639129	0.278570136986599	-2.29432	0.0217721009215129	0.251983163544869	NOT	310.737137503131	276.433987910861	305.048769389071	554.307731519345	495.19780362121	339.974871678466
PTHLH	43.6284278927841	1.25674436952722	0.547875085258712	2.29385201726006	0.0217990003547574	0.252067800337145	NOT	84.3668034618716	31.4129531716887	68.8819801846288	18.400256647945	34.0897038724746	24.6188700180958
PIK3IP1	101.562733251248	0.914437434455555	0.398686382673898	2.29362595311792	0.0218119933211475	0.252067800337145	NOT	87.708063004916	127.746009564868	182.492518930705	83.9511709562493	58.3113355713381	69.167301479412
TTC26	43.7276702131626	-1.05954	0.462165862318045	-2.29256	0.0218734383956299	0.252409155836144	NOT	25.0594465728332	25.130362537351	34.8882756779289	66.7009303488008	63.6939203933078	46.8930857487539
LOC105602999	25.3727229098526	-1.35633	0.591626237134764	-2.29255	0.021874155226591	0.252409155836144	NOT	18.3769274867443	12.5651812686755	11.6294252259763	39.1005453768832	26.0158266395201	44.5484314613162
SUCLA2	6347.37871019705	0.583537044003066	0.254624460321482	2.29175564384626	0.0219197475312507	0.252516142892802	NOT	9010.54167270504	8331.76227957091	5498.92898954433	5370.57490911896	4580.57968349619	5291.88472674688
UEVLD	295.297656365685	-0.667596	0.291312452835007	-2.29169	0.021923816313169	0.252516142892802	NOT	261.453559243226	176.959636200513	246.00707208796	310.504330934073	436.886468049872	339.974871678466
DNAJB6	4583.19644713184	0.448978675897723	0.195929066478081	2.29153685039351	0.0219323830973198	0.252516142892802	NOT	5618.32792162919	4874.24323380704	5379.05645259965	3791.60288551718	3805.48746913256	4030.4607201054
TMEM120A	471.191678241505	0.729250080355219	0.318324745760862	2.29089974960055	0.021969212479075	0.252696065020032	NOT	553.813769259613	503.654349186076	705.816654099638	232.303240180306	357.941890660983	473.620166062415
TRIM23	537.334643459065	-0.634368	0.276965916216542	-2.29042	0.0219969630631863	0.252696065020032	NOT	447.728778767952	425.121966256854	390.927601827049	576.158036288779	861.213571515147	522.857906098606
ZZZ3	373.795808804725	-0.754613	0.329464761123236	-2.29042	0.0219970013947256	0.252696065020032	NOT	344.985047819336	211.513884689371	278.211634252202	391.005453768832	651.29276345833	365.766068840281
ZFAND3	3974.29715189375	0.5230006942351	0.228454574362594	2.28929841170531	0.0220620199316612	0.253254967672496	NOT	5041.12533556827	4720.31976326576	4298.41447775509	3260.29547480776	2688.60111857385	3837.02674139179
PLBD1	752.956065320963	0.640031798637992	0.279666840309265	2.28855089838403	0.0221054595910236	0.253565516465158	NOT	750.948082299234	899.457559149355	1101.21711178283	755.560538606244	515.83104543876	494.722054649354
RSRC1	262.537921060139	-0.623376	0.272524103968292	-2.28742	0.0221715273717794	0.254038841260459	NOT	250.594465728332	174.865439322401	194.121944156681	334.654667784501	306.807334852271	314.183674516651
STK3	358.957429455098	-0.545626	0.238565790607903	-2.28711	0.0221895721789755	0.254038841260459	NOT	312.407767274653	280.622381667086	282.684490108347	418.60583874075	462.005197219063	397.41890172069
GOLGB1	356.237635780148	-0.62837	0.274762563119637	-2.28695	0.0221984630658175	0.254038841260459	NOT	257.27698481442	273.292692593692	309.521625245215	396.755533971315	541.84687207828	358.732105977968
USP34	1398.92222232686	-0.623565	0.272690052859092	-2.28672	0.0222123918977252	0.254038841260459	NOT	1356.55137447603	856.526523148047	1090.48225772809	1636.47282562661	2067.80966910668	1385.69068387568
LOC105606290	151.210358086857	0.720826086736299	0.315327018415866	2.28596360171599	0.0222563880308054	0.254329959243405	NOT	220.523129840932	153.923470541275	189.649088300537	116.151620090153	96.8865267954541	130.128312952792
RFTN2	381.525313552478	-0.618726	0.270692153444229	-2.28572	0.0222707182871148	0.254329959243405	NOT	368.373864620647	237.691345665778	296.103057676781	449.656271834157	429.709688287245	507.617653230261
SOCS1	75.9405536267673	1.03741378337934	0.454072787024541	2.28468609664396	0.0223312404472156	0.254833049174199	NOT	98.5671565198104	77.4852844901656	129.712819828197	52.900737862842	27.8100215801766	69.167301479412
DUSP7	1594.72609512218	0.746001964383934	0.326616678917478	2.2840289934257	0.0223698270499969	0.25508526438589	NOT	2216.92570680997	1660.69812434328	2115.66081995646	1028.11434020393	769.709629541663	1777.24794987777
PCDH19	55.9931014361997	-1.0254	0.449270692822194	-2.28236	0.022468363866207	0.256020222728783	NOT	35.9185400877275	48.1665281965894	26.8371351368684	55.2007699438351	80.7387723295451	89.0968629226325
CAPN2	2838.3723090328	0.544903591100041	0.238786480510756	2.28197002583443	0.022491109967528	0.256090828283686	NOT	2881.00104099005	3444.9538644952	3777.77405609984	2540.38543345691	1863.27144587183	2522.84801328296
DMTF1	181.442950781057	-0.861056	0.377480660680667	-2.28106	0.0225449327150377	0.256514918259186	NOT	152.027309208521	163.347356492782	71.5656936983157	213.902983532361	286.174093034721	201.640268719642
ZFP36	1737.78665993197	-0.889507	0.390112593918139	-2.28013	0.0226000743971083	0.256629429654381	NOT	724.218005954878	1154.94957827909	1776.61834606069	1838.87564875401	3450.23687088256	1481.82150966062
DENND4C	428.644142754722	-0.616588	0.270429669413983	-2.28003	0.0226059406947159	0.256629429654381	NOT	362.52666042032	338.212795815182	314.889052272589	537.057490911896	625.27693681881	393.901920289533
SHISAL1	74.5578368882678	-2.94482	1.2917256240869	-2.27975	0.02262231420968	0.256629429654381	DOWN	25.8947614585943	21.9890672201821	3.57828468491578	11.5001604049657	302.32184750063	82.0629000603194
MAP4K3	922.836990519048	-0.677823	0.297330007253382	-2.2797	0.0226255167940158	0.256629429654381	NOT	933.882042280916	455.487820989487	739.810358606338	1205.2168104404	1154.56444431249	1048.06046648465
FASTKD1	226.052146072692	-0.739864	0.324594397645394	-2.27935	0.0226463342455333	0.256629429654381	NOT	224.699704269737	118.322123613361	164.601095506126	285.203978043148	318.469601966539	245.016373037239
WWC2	747.318485183272	0.576445423014296	0.252914422163412	2.27921135569662	0.0226545043885152	0.256629429654381	NOT	841.162089961433	745.53408860808	1096.74425592669	595.708308977221	540.052677137624	664.709490488587
TMED5	432.743609481822	-0.67816	0.297657627138766	-2.27832	0.0227072894612759	0.256686780779633	NOT	412.645553565986	257.586216007848	328.307619841023	511.757138020972	662.955030572598	423.210098882504
LRRC72	35.4181089481544	-1.83551	0.805659990228037	-2.27827	0.0227105555612572	0.256686780779633	DOWN	5.01188931456663	23.0361656592384	18.7859945958079	37.9505293363867	114.82847620202	12.8955985809073
TPR	923.898712281494	-0.599263	0.263049904262713	-2.27813	0.0227186130159366	0.256686780779633	NOT	803.572920102183	670.143000996027	730.864646894049	991.31382690804	1438.94434240656	908.553536382107
MFN1	1862.42602791407	-0.576628	0.253153067109651	-2.27778	0.0227395197687606	0.256686780779633	NOT	1767.5262982705	1088.98237661854	1628.11953163668	2135.57978720212	2216.72784918118	2337.62032457538
SELL	15.0234945774604	2.01512536348038	0.884843020090319	2.27738177024292	0.0227634377474742	0.256686780779633	UP	15.870982829461	41.8839375622517	14.3131387396631	6.90009624297939	1.79419494065656	9.37861714975078
LRIG2	258.106455153002	-0.750051	0.329371249425558	-2.27722	0.0227731078962472	0.256686780779633	NOT	126.967862635688	234.550050348609	216.486223437405	363.405068796915	351.662208368685	255.567317330709
LOC101117055	153.551776359412	-0.810169	0.355870615150455	-2.27658	0.0228111268723672	0.256686780779633	NOT	104.414360720138	135.075698638262	95.7191153214972	136.851908819091	262.849558806186	186.400015851297
MRPL47	730.238839632063	-0.501	0.220069167765682	-2.27656	0.0228125987577082	0.256686780779633	NOT	578.037900946685	626.164866555662	610.097538778141	762.460634849223	877.361325981056	927.310770681609
ATCAY	35.3393797440785	1.49380202970371	0.656199605651971	2.27644457088562	0.0228194145871639	0.256686780779633	NOT	46.7776336026219	78.5323829292219	31.3099909930131	5.75008020248283	21.5303392878787	28.1358514492524
LOC101122457	222.268378970355	0.806864215890447	0.354544860725234	2.27577467697594	0.0228594991210601	0.256686780779633	NOT	362.52666042032	193.713211225414	292.524772991865	171.352390033988	200.949833353534	112.543405797009
DAAM1	925.094764383705	-0.587348	0.258154248144752	-2.27518	0.022894946548753	0.256686780779633	NOT	787.701937272722	575.90414148096	854.315468523643	1079.86506202628	1289.12906486174	963.652912136893
PML	365.021842883702	0.936655575115953	0.411770947416838	2.27470048820072	0.022923903192198	0.256686780779633	NOT	466.941021140458	698.414658850547	272.844207224828	226.553159977823	156.09495983712	369.283050271437
NCOA7	111.346037366485	-0.946582	0.416151328600382	-2.27461	0.0229293369607024	0.256686780779633	NOT	85.2021183476327	38.7426422450828	103.770255862558	169.052357952995	128.284938256944	143.023911533699
LOC101110647	4013.70625920469	-0.899178	0.395319208360466	-2.27456	0.0229322869432691	0.256686780779633	NOT	2107.49945677527	3415.63510820162	2883.20288487089	2259.78151957575	7894.45773888885	5521.66084691577
LOC114116396	16.462165873557	2.56987844280729	1.12993234180171	2.2743648869361	0.0229440567922759	0.256686780779633	UP	72.6723950612162	2.09419687811258	9.84028288351841	2.30003208099313	7.17677976262623	4.68930857487539
2026-03-07	1723.64046690111	-0.635926	0.279616720705716	-2.27428	0.0229493780891161	0.256686780779633	NOT	1597.12206157523	1145.52569232758	1306.96848116549	1906.72659514331	2774.72247572537	1610.7774954697
FHL1	170526.155524009	0.677423597389602	0.297879976714449	2.27414949088367	0.0229569999102022	0.256686780779633	NOT	206925.874130513	168788.079982118	253811.310985761	157541.847403665	84043.6794102345	152046.14123176
LOC105611786	1409.66259764448	0.902508679971013	0.39690448710007	2.27386867446391	0.0229738836522922	0.256686780779633	NOT	1633.04060166296	1910.95465127773	1965.37286318999	1350.11883154297	383.957717300503	1214.53092089273
SLC23A2	417.378916521413	-0.516317	0.227066718124519	-2.27385	0.0229747441760238	0.256686780779633	NOT	324.93749056107	342.401189571407	363.195895518952	491.056849292034	499.683290972851	482.998783212165
LOC114118841	48.5030108384022	1.97285619144083	0.868492549176613	2.27158677793059	0.0231114802337847	0.257908724089921	UP	81.0255439188272	62.8259063433775	87.6679747804367	14.9502085264554	0	44.5484314613162
FIBIN	200.31018074626	0.706171810747519	0.310885107229438	2.27148806528822	0.0231174486437069	0.257908724089921	NOT	329.114064989875	207.325490933146	208.435082896344	151.802117345547	151.609472485479	153.574855827169
PUM3	221.537773799563	-0.829921	0.365454165338588	-2.27093	0.0231511734699037	0.257951757218397	NOT	154.533253865804	145.546683028825	178.914234245789	241.503368504279	427.018395876261	181.710707276421
DUSP19	486.784984832601	-0.620002	0.273046536291086	-2.27068	0.0231660943063259	0.257951757218397	NOT	450.234723425236	277.481086349917	423.132163991291	587.658196693745	628.865326700123	553.338411835296
LOC101108321	16.2601173661551	-1.96633	0.866031318311972	-2.27051	0.0231768947491176	0.257951757218397	DOWN	5.01188931456663	11.5180828296192	3.57828468491578	8.05011228347596	41.2664836351008	28.1358514492524
SOX13	309.952724534492	0.807152688290916	0.355546994063184	2.27017159972804	0.0231971734435155	0.257951757218397	NOT	307.395877960087	322.506319229338	552.844983819489	223.103111856334	156.09495983712	297.771094504587
NFIX	12625.8994023099	0.574984171102461	0.253342933233544	2.26958835505552	0.0232325708277971	0.257951757218397	NOT	14779.2262737712	16530.5430573817	14017.0356819864	13023.9316586236	7805.64508932635	9599.01465276993
SMARCA5	1474.21153048288	-0.612305	0.269792454678054	-2.26954	0.0232353664572309	0.257951757218397	NOT	1423.37656533692	1033.48615934856	1041.28084331049	1476.62059599759	2271.4507948712	1599.05422403251
PTBP3	541.246808322246	-0.628531	0.276969176499065	-2.26932	0.0232490790924789	0.257951757218397	NOT	502.024246342424	301.564350448212	471.439007237655	690.009624297939	688.07375974179	594.369861865456
KIAA1143	285.420674609448	-0.660216	0.2909808591716	-2.26893	0.0232725068335961	0.257951757218397	NOT	245.582576413765	225.126164397103	193.227372985452	261.05364119272	413.561933821336	373.972358846313
PDE4DIP	66530.8455015798	0.490887182335014	0.216370337738931	2.26873603593165	0.0232843828003774	0.257951757218397	NOT	73687.3026474159	82051.6807828901	77485.9657095088	65630.2654150985	51196.4555341645	49133.4029204006
STK38L	697.453575968072	-0.685075	0.301999419680714	-2.26847	0.0233008217285079	0.257951757218397	NOT	586.391049804296	588.469322749636	430.288733361123	969.463522138605	1041.53016305113	568.578664703641
ICK	313.593944072963	-0.95025	0.418907147526871	-2.2684	0.0233046760108129	0.257951757218397	NOT	287.34832070182	136.122797077318	218.275365779863	319.704459258045	669.234712864896	250.878008755833
PAIP2B	8741.9514149987	0.493420681485684	0.217548033058764	2.26809994348421	0.0233231158232204	0.257955236541965	NOT	11190.7135245415	10954.7438694069	8521.68497712694	7697.05735904351	6669.02259442042	7418.48616545287
KLHL21	5035.11562456587	0.501878825899194	0.221301564787078	2.26785032623727	0.0233383308232358	0.257955236541965	NOT	5924.88848470352	6126.57296691836	5655.4789445094	3379.89714301941	4517.78286057321	4606.07334767135
KIAA0825	23.9976252645745	-1.68487	0.743046185931317	-2.26752	0.0233585306024148	0.25799422022967	DOWN	18.3769274867443	8.37678751245033	7.15656936983157	49.4506897413523	12.5593645845959	48.0654128924728
ZDHHC2	964.823619145149	-0.694158	0.306216274169749	-2.26689	0.0233971430877351	0.258236370998297	NOT	931.376097623632	632.447	647.669527969757	1003.9640033535	1646.17385805239	927.310770681609
SLC25A15	233.783951159109	0.706028560435516	0.311565671978714	2.2660665918412	0.0234473063453782	0.258419982930194	NOT	263.124189014748	319.365023912169	288.051917135721	143.752005062071	239.52502457765	148.885547252294
CMPK2	1422.66520159202	0.995782660827512	0.439461700571534	2.26591454848617	0.0234566156810274	0.258419982930194	NOT	1873.61128876216	2610.41640856734	1200.51451178925	733.710233836809	453.034222515781	1664.70454408076
CCT6A	1863.32119267534	-1.11638	0.492709292491867	-2.2658	0.0234638797994651	0.258419982930194	NOT	1552.01505774413	953.906677980282	1023.38941988591	1214.41693876437	5234.56373936551	1201.63532231182
LOC114110036	243.539536622414	-0.861207	0.380476526902284	-2.2635	0.0236051749515205	0.259160796593922	NOT	137.826956150582	199.995801859752	181.597947759476	174.802438155478	457.519709867422	309.494365941776
AIMP1	1561.72041989872	-0.555782	0.245552510399251	-2.2634	0.02361132448275	0.259160796593922	NOT	1491.03707108357	1112.01854227778	1190.67422890573	1557.12171883235	2187.12363266034	1832.34732563256
CCDC171	22.8484121918389	-1.8114	0.80038026932125	-2.26317	0.0236252616950191	0.259160796593922	DOWN	20.0475572582665	2.09419687811258	8.05114054106051	29.9004170529107	54.722945690025	22.2742157306581
SLC30A5	544.747081102997	-0.62295	0.275262646555083	-2.26311	0.0236287258220322	0.259160796593922	NOT	451.070038310997	371.719945864984	464.282437867823	529.00737862842	848.654206930551	603.748479015207
ACTG2	114.866750554472	1.1485715510109	0.507522785852469	2.26309356550698	0.0236299221252542	0.259160796593922	NOT	216.346555412126	143.452486150712	114.505109917305	113.85158800916	26.0158266395201	75.0289371980063
ZNF175	151.617213097137	-0.937526	0.414272461129075	-2.26307	0.0236316326737769	0.259160796593922	NOT	75.1783397184995	113.086631418079	124.345392800823	172.502406074485	305.013139911615	119.577368659323
C2	45.9438139664788	1.29242910950285	0.571365923555904	2.26199893311698	0.0236974692134021	0.259427616038003	NOT	62.6486164320829	102.615647027517	30.4154198217842	36.8005132958901	19.7361443472221	23.446542874377
LOC101106534	555.894226062118	-1.16548	0.515250811359773	-2.26197	0.023699324723351	0.259427616038003	NOT	351.667566905425	338.212795815182	339.042473895771	363.405068796915	1630.02610358648	313.011347372932
LOC105605863	19.8289053759893	1.71047038673164	0.756274854522707	2.26170469175673	0.0237156546708847	0.259427616038003	UP	29.2360210016387	50.260725074702	11.6294252259763	8.05011228347596	8.07387723295451	11.7232714371885
PDS5A	784.37945317461	-0.651775	0.288193980099257	-2.26159	0.0237230242144096	0.259427616038003	NOT	804.408234987944	471.194297575331	554.634126161946	951.06326549066	1134.82829996527	790.148494866504
GNA13	1955.80193036552	0.489865484341144	0.2167525977283	2.26002128452085	0.0238199298692491	0.260303386155905	NOT	2373.96490533306	2153.88148913879	2325.88504519526	1884.87629037387	1533.13957679103	1463.06427536112
LOC114110805	135.535068156798	-0.924263	0.409107018048536	-2.25922	0.0238697202688567	0.260663409626174	NOT	102.743730948616	130.887304882036	47.4122720751341	152.952133386043	204.538223234848	174.676744414108
SLC25A16	213.978979227511	-0.674232	0.298587067112595	-2.25807	0.0239410463223939	0.261257934268493	NOT	149.521364551238	145.546683028825	199.489371184055	304.75425073159	270.026338568812	214.535867300549
ERBB3	230.797189016563	-1.17798	0.522031652072263	-2.25653	0.0240376600711332	0.262048856345049	NOT	146.180105008193	131.934403321093	146.709672081547	117.30163613065	650.395665988002	192.261651569891
RPTOR	1053.52731625014	0.517749807237996	0.229510377324508	2.25588844074768	0.0240776186284956	0.262048856345049	NOT	1124.33383623445	1330.86211604055	1266.71277846019	993.613858989033	861.213571515147	744.427736261469
EIF2AK4	259.618226030387	-0.613469	0.271948251587204	-2.25583	0.0240813187704535	0.262048856345049	NOT	192.957738610815	182.195128395795	240.639645060586	315.104395096059	348.971	277.841533061367
MYO1D	426.858685856685	0.85324327484658	0.378278472284233	2.25559564543622	0.0240959661839643	0.262048856345049	NOT	427.681221509686	527.737613284371	692.398086531204	409.405710416777	153.403667426136	350.525815971936
RUFY2	197.887605876672	-0.70007	0.310375466017495	-2.25556	0.0240981984347295	0.262048856345049	NOT	190.451793953532	120.416320491474	141.342245054173	212.752967491865	284.379898094064	237.982410174926
CINP	509.839347849742	0.717569015494028	0.318312655791084	2.25428993299275	0.0241779342350706	0.262446386550726	NOT	492.000467713291	851.291030952765	560.00155318932	332.354635703507	506.860070735477	316.528328804089
CCRL2	115.931416992086	1.21387403354612	0.538539036419058	2.25401308253829	0.0241953449642418	0.262446386550726	NOT	98.5671565198104	215.702278445596	172.652236047187	29.9004170529107	131.873328138257	46.8930857487539
CADM1	249.160523048587	-0.704992	0.31280712806057	-2.25376	0.0242113164474055	0.262446386550726	NOT	131.144437064494	224.079065958046	213.802509923718	300.154186569604	356.147695720327	269.635243055335
ARPP19	6344.01954944767	0.518687281789555	0.23014922495035	2.25369988493966	0.0242150546156758	0.262446386550726	NOT	8645.50906762744	6211.38794048192	7559.12639688459	5522.37702646451	4523.16544539518	5602.55141983238
YIPF7	2430.42090841332	0.500091748638155	0.221905154637127	2.25362835512287	0.0242195579678452	0.262446386550726	NOT	2989.59	2963.28858252931	2589.7835407078	2278.1817762237	2060.63288934406	1701.04668553605
LOC114110059	45.804025688313	-1.41132	0.626478041805068	-2.25279	0.0242724409560829	0.262835375335499	NOT	30.0713358873998	14.6593781467881	30.4154198217842	34.500481214897	126.490743316287	38.686795742722
CASP8AP2	69.353912892305	-0.864001	0.383768413844097	-2.25136	0.0243627836380461	0.263460735598483	NOT	55.9660973459941	37.6955438060265	53.6742702737368	93.1512992802218	92.4010394438127	83.2352272040382
BTG3	825.086883229707	-0.654788	0.290844259183604	-2.25134	0.0243642440636829	0.263460735598483	NOT	674.934427694973	650.248130653957	598.468113552165	771.660763173196	1411.13432082638	844.075543477571
ESF1	71.7841788985655	-1.10355	0.490280420909466	-2.25086	0.0243943677848527	0.263497317419481	NOT	58.4720420032774	27.2245594154636	50.9905567600499	105.801475725684	135.46171801957	52.7547214673482
SUOX	239.124445882841	-0.629629	0.27974262503157	-2.25075	0.0244016838478813	0.263497317419481	NOT	156.203883637327	218.843573762765	188.754517129308	254.153544949741	316.675407025882	300.115748792025
LOC101108887	232.396915511284	-0.775952	0.344871341639952	-2.24998	0.0244504702082786	0.263637086084426	NOT	148.686049665477	172.771242444288	193.227372985452	233.453256220803	427.018395876261	219.225175875425
GKAP1	922.380488543105	-0.680977	0.302709846279051	-2.2496	0.0244742112131716	0.263637086084426	NOT	1025.76667971464	541.349892992103	558.212410846862	1058.01475725684	1125.85732526199	1225.0818651862
NOL8	141.865873280928	-0.847609	0.376795758116941	-2.24952	0.0244794854813965	0.263637086084426	NOT	113.60282446351	119.369222052417	71.5656936983157	150.65210130505	252.981486632575	143.023911533699
SEMA3G	641.74973536999	0.683885626655293	0.304021137770213	2.24946736161546	0.0244827770908181	0.263637086084426	NOT	578.873215832446	885.845279441623	907.98973879738	511.757138020972	355.250598249998	610.78244187752
EHBP1	425.219510858886	-0.596273	0.265136616133888	-2.24893	0.0245172231536208	0.263824416605792	NOT	384.244847450108	286.904972301424	344.409900923144	414.005774578764	566.068503777144	555.683066122734
LRRC4	26.7516578081838	1.50337424429206	0.668716736633506	2.24814807516323	0.0245667494063374	0.264167379853583	UP	15.0356679436999	55.4962172699835	48.3068432463631	13.8001924859588	16.147754465909	11.7232714371885
LOC105615960	53.3961221081875	1.28460559762843	0.571471866804682	2.24788948021387	0.0245832381406979	0.264167379853583	NOT	77.6842843757828	70.1555954167715	78.7222630681472	37.9505293363867	8.97097470328279	46.8930857487539
RBBP6	578.426744904508	-0.678602	0.302003999091997	-2.247	0.024640279395237	0.264170594400883	NOT	522.907118486452	356.013469279139	455.336726155533	898.162527627818	744.590900372471	493.549727505635
KIF3A	142.163982637197	-0.689753	0.306970394649915	-2.24697	0.024641923554588	0.264170594400883	NOT	120.285343549599	86.9091704416722	118.97796577345	179.402502317464	182.110786476641	165.298127264358
SEC61B	636.828881813548	0.499703079551305	0.222399807238845	2.2468683123212	0.0246484443771685	0.264170594400883	NOT	687.46415098139	741.345694851854	809.586909962196	531.307410709413	558.891724014518	492.377400361916
HMOX1	563.229997071298	0.816053720139603	0.363243866534546	2.24657260678617	0.0246673544814164	0.264170594400883	NOT	810.255439188272	659.672016605464	686.136088332602	219.653063734844	626.174034289138	377.489340277469
PON2	815.080070250797	-0.708989	0.315590155531261	-2.24655	0.0246688967887602	0.264170594400883	NOT	604.76797729104	661.766213483576	590.416973011104	679.65947993347	1479.31372857133	874.556049214261
MON2	655.607967839463	-0.751873	0.334755606288717	-2.24603	0.0247018057359803	0.264328767338476	NOT	599.756087976474	354.966370840083	510.800138771728	923.462880518742	1037.04467569949	507.617653230261
CASP6	97.5533793749192	-0.928612	0.413491254843733	-2.24578	0.0247178316103641	0.264328767338476	NOT	71.837080175455	46.0723313184768	83.195118924292	111.551555928167	93.298136914141	179.366052988984
LOC105606262	292.236171887534	0.773228891062579	0.344425690395701	2.2449803038044	0.0247693970223615	0.264647868027768	NOT	248.088521071048	379.049634938378	478.595576607486	221.953095815837	156.09495983712	269.635243055335
BMP5	292.230024236479	-0.76035	0.338719204524218	-2.24478	0.0247822364783169	0.264647868027768	NOT	276.489227186926	145.546683028825	228.115648663381	479.556688887068	294.247970267675	329.423927384996
PARP3	865.236531137575	0.619777475263252	0.276129214105424	2.24451975235994	0.0247989794907758	0.264647868027768	NOT	1198.67686106719	970.660253005182	975.082576639551	520.957266344944	631.556619111108	894.485610657481
OAT	2361.55022407865	0.675588323028719	0.301054197275353	2.24407541613115	0.0248275494104625	0.264751151594108	NOT	3068.9468902863	3429.24738790935	2214.95821996287	2335.68257824852	1223.64094952777	1896.8253185371
STXBP6	403.053638668939	-0.744451	0.331803928538709	-2.24365	0.0248550775662971	0.264751151594108	NOT	441.046259681864	206.278392494089	255.847354971479	501.406993656503	440.474857931185	573.267973278517
CFAP69	11.7622375361793	-1.82643	0.814086319948485	-2.24354	0.0248621705861112	0.264751151594108	DOWN	6.68251908608884	5.23549219528146	3.57828468491578	19.5502726884416	17.9419494065656	17.5849071557827
FSD1L	378.215768568632	-0.98663	0.439810628086082	-2.24331	0.0248770954128107	0.264751151594108	NOT	396.774570736525	141.358289272599	222.748221636008	569.258	683.588272390148	255.567317330709
CNTN2	22.2335748711623	2.23843587201668	0.998365952444651	2.2420995693368	0.0249549378369585	0.265322702564139	UP	76.0136546042606	14.6593781467881	19.6805657670368	6.90009624297939	16.147754465909	0
ACTR3	2359.81436823205	-0.530922	0.236841480100855	-2.24168	0.0249823311740229	0.265322702564139	NOT	2326.35195684468	1729.80662132099	1734.57350101293	3197.04459258045	2590.81749430807	2580.29204332518
SPATS1	11.9404723516379	-2.56067	1.14236830722785	-2.24155	0.0249905841840095	0.265322702564139	DOWN	6.68251908608884	0	3.57828468491578	4.60006416198626	40.3693861647725	16.4125800120639
HACD4	38.4935243936524	-1.40649	0.627530779217324	-2.24132	0.0250056058555	0.265322702564139	NOT	20.0475572582665	14.6593781467881	28.6262774793263	21.8503047694347	94.1952343844692	51.5823943236293
INF2	429.609444247795	0.863110340805025	0.385156292270943	2.24093532450422	0.0250302646824926	0.265322702564139	NOT	322.431545903787	536.114400796821	804.219482934822	387.555405647343	195.567248531565	331.768581672434
UTP20	481.558095260384	-0.693337	0.309403742624735	-2.24088	0.0250338407819883	0.265322702564139	NOT	448.564093653713	306.799842643493	348.882756779289	540.507539033386	803.799333414138	440.795006038287
ELMOD2	149.62228564662	-0.859271	0.383497111096882	-2.24062	0.0250508251548537	0.265322702564139	NOT	122.791288206882	76.4381860511093	119.872536944679	159.852229629023	278.100215801766	140.679257246262
ERGIC1	1403.1238796171	0.54931055153996	0.245312065084289	2.23923169596741	0.025140844518251	0.26592659797323	NOT	1667.28851197917	1681.6400931244	1651.37838208863	1274.21777287019	855.830986693178	1288.38753094701
FAT4	277.734628767517	-0.668908	0.298749792679004	-2.23902	0.0251542966404399	0.26592659797323	NOT	236.394112670393	149.73507678505	256.741926142707	372.605197120887	323.852186788509	327.079273097559
IKZF1	77.8597384765019	0.992551272663806	0.443382484636535	2.23858927011394	0.0251826530341224	0.26592659797323	NOT	88.5433778906771	153.923470541275	68.8819801846288	54.0507539033386	61.8997254526512	39.8591228864408
TRIM25	447.637390591752	0.773038528684763	0.345397026329416	2.23811576173644	0.0252135070617565	0.26592659797323	NOT	495.341727256335	773.805746462599	424.921306333749	284.053962002652	245.804706869948	461.896894625226
FGD2	34.0058601125095	1.46347570014534	0.653914917964787	2.23802158345032	0.0252196476626574	0.26592659797323	NOT	40.0951145165331	89.0033673197848	20.5751369382658	20.7002887289382	12.5593645845959	21.1018885869393
KLHL6	36.6624027632014	1.34007348402412	0.598878713819987	2.2376375267646	0.0252447022834649	0.26592659797323	NOT	45.1070038310997	45.0252328794205	67.092837842171	21.8503047694347	8.07387723295451	32.8251600241277
TCAF1	960.352210748646	-0.641505	0.286734502946245	-2.23728	0.0252681582975981	0.26592659797323	NOT	849.515238819044	545.538286748328	855.210039694872	1468.57048371411	1085.48793909722	957.791276418299
LRRC15	55.3809159298144	1.52025249091748	0.679609910302165	2.23694867875243	0.0252896944846381	0.26592659797323	UP	56.8014122317552	76.4381860511093	112.715967574847	57.5008020248283	5.38258482196967	23.446542874377
OGN	1148.6668600019	-0.618775	0.276631995169713	-2.23682	0.0252983322100615	0.26592659797323	NOT	1174.45272938011	703.650151045828	839.107758612751	1532.97138198192	1133.03410502462	1508.78503396616
KLHL2	178.089	-0.674993	0.301770068371521	-2.23678	0.0253007603678687	0.26592659797323	NOT	137.826956150582	108.898237661854	164.601095506126	231.15322413981	231.451147344696	194.606305857329
LOC114109062	7.80862082267997	-2.44524	1.09328540228276	-2.2366	0.0253128205582791	0.26592659797323	DOWN	3.34125954304442	2.09419687811258	1.78914234245789	23.0003208099313	10.7651696439393	5.86163571859424
ACVR2A	132.191487946809	-0.839832	0.375498944118656	-2.23658	0.0253140673914029	0.26592659797323	NOT	122.791288206882	90.0504657588411	71.5656936983157	177.102470236471	214.406295408459	117.232714371885
FNBP4	1058.95020676193	-0.646187	0.288968199420421	-2.23619	0.0253396088987404	0.266014320284334	NOT	889.610353335577	661.766213483576	925.881162221959	1223.61706708835	1700.89680374242	951.929640699705
LOC105603462	26.5805083899112	-2.27355	1.01725802083691	-2.23498	0.0254185111353395	0.266525020823188	DOWN	6.68251908608884	20.9419687811258	0	20.7002887289382	92.4010394438127	18.7572342995016
CYS1	227.381601370578	0.573931488495574	0.256801985074745	2.23491842685143	0.0254227045841428	0.266525020823188	NOT	292.360210016387	265.963003520298	257.636497313936	186.302598560444	180.316591535984	181.710707276421
LOC114118875	41.6043042379015	8.72952309123117	3.90775246446456	2.23389868488696	0.0254897401237958	0.266985193850852	UP	0	239.785542543891	9.84028288351841	0	0	0
KIF2A	428.187530487328	-0.601141	0.269120428489321	-2.23373	0.0255011061465399	0.266985193850852	NOT	400.951145165331	304.705645765381	314.889052272589	598.008341058214	535.567189785982	415.003808876472
SLC25A38	189.41499742449	0.746037481300792	0.334105142205385	2.23294223003062	0.0255527542496094	0.267280540400286	NOT	202.146202354187	305.752744204437	204.856798211429	139.151940900084	176.728201654671	107.854097222134
LOC105603471	17.7412128072585	-1.994	0.893242667644822	-2.23232	0.0255937350704021	0.267280540400286	DOWN	10.0237786291333	4.18839375622517	7.15656936983157	13.8001924859588	61.8997254526512	9.37861714975078
LOC101103174	505.039382672114	0.675679157686439	0.302688441686645	2.23225952706159	0.0255978151653127	0.267280540400286	NOT	672.42848303769	602.081602457368	588.627830668646	550.857683397855	318.469601966539	297.771094504587
EDN1	52.0025183639348	1.3533887780477	0.606288919522524	2.23225055657218	0.0255984077079763	0.267280540400286	NOT	71.0017652896939	80.6265798073345	73.3548360407736	16.1002245669519	59.2084330416664	11.7232714371885
LOC101120455	716.081735950208	0.678386023728523	0.303947528915447	2.23191820689958	0.0256203693188192	0.267329463816189	NOT	673.263797923451	1154.94957827909	815.848908160799	499.10696157551	444.063247812498	709.257921949903
RNF41	1046.31612104527	0.577777160163779	0.258911886945774	2.23155903338184	0.0256441217678555	0.267344447129443	NOT	1211.2065843536	1562.27087107199	985.817430694298	790.061019821141	777.783506774618	950.757313555986
ETNK1	1364.30750579652	-0.537232	0.240787731844042	-2.23114	0.02567154241032	0.267344447129443	NOT	1373.25767219126	922.493724808593	1043.06998565295	1645.67295395059	1517.88891979545	1683.46177838027
PABPC5	61.8871035300589	-0.86237	0.386610654784265	-2.23059	0.025708212265129	0.267344447129443	NOT	48.4482633741441	42.931036001308	40.2557027053026	78.2010907537665	73.5619925669188	87.9245357789136
TPPP3	2734.3524956573	0.72726562781942	0.326063812016934	2.23043956739869	0.0257182752453576	0.267344447129443	NOT	3918.46212910534	2192.62413138387	4115.92195882438	1905.57657910281	1492.77019062626	2780.75998490111
USP21	301.489988534138	0.603487085923789	0.270576477181078	2.23037527951818	0.0257225393027256	0.267344447129443	NOT	376.727013478258	360.201863035364	353.355612635434	282.903945962155	188.390468768938	247.361027324677
TSKU	337.267065290564	0.565927534685458	0.253741484679443	2.23033113958644	0.025725467350119	0.267344447129443	NOT	423.50464708088	413.603883427235	370.352464888784	247.253448706762	251.187291691918	317.700655947808
PNMA1	33.3943522983486	1.30673486139982	0.586214893285965	2.22910553171902	0.025806883950326	0.268010551843855	NOT	40.9304294022942	53.4020203918709	48.3068432463631	32.2004491339038	16.147754465909	9.37861714975078
LOC114113594	37.8313622504394	1.37375565911473	0.616587036636991	2.22799958073642	0.0258805429597619	0.268383372345585	NOT	31.741965658922	50.260725074702	81.4059765818341	25.3003528909244	8.97097470328279	29.3081785929712
F3	137.815659191141	-0.915473	0.410943880539872	-2.22773	0.0258983291684987	0.268383372345585	NOT	97.7318416340493	95.2859579541225	93.9299729790393	110.40153988767	288.865385445706	140.679257246262
LOC114110474	1068.39772942274	0.585053456052243	0.262625393636211	2.22771091535292	0.025899798663843	0.268383372345585	NOT	1144.38139349271	1329.81501760149	1373.16674783643	698.059736581415	1108.81247332575	756.151007698657
OXTR	21.414873587909	1.42109127587409	0.637968518588743	2.22752570772255	0.0259121596409658	0.268383372345585	NOT	28.4007061158776	31.4129531716887	33.9937045066999	11.5001604049657	16.147754465909	7.03396286231309
LOC105602763	49.6479798446361	-1.24795	0.560389796685888	-2.22694	0.0259515446051797	0.268407914634958	NOT	41.7657442880553	9.42388595150662	36.6774180203868	60.950850146318	68.1794077449492	80.8905729166005
DCP2	470.613953644209	-0.706596	0.317324245349383	-2.22673	0.0259651981301761	0.268407914634958	NOT	361.691345534559	347.636681766689	364.090466690181	524.407314466434	834.300647405299	391.557266002095
CXCL9	485.444492564792	3.01930774487606	1.3564055639421	2.22596237079793	0.0260167020076681	0.268407914634958	UP	382.574217678586	2141.31630787012	68.8819801846288	218.503047694347	28.7071190505049	72.6842829105686
NCL	3321.43306063554	-0.841821	0.37822161733545	-2.22573	0.0260319953431655	0.268407914634958	NOT	2714.77337872359	2167.49376884652	2255.21392266817	2622.03657233217	7335.56601487433	2833.51470636846
WDR44	533.121385100723	-0.561154	0.252122440895841	-2.22572	0.026032822026165	0.268407914634958	NOT	500.353616570902	394.756111524222	397.189600025652	572.70798816729	746.385095313128	587.335899003143
LGALS3	213.023635123606	0.704586564099285	0.316590994357403	2.22554202948638	0.0260448729005066	0.268407914634958	NOT	229.711593584304	336.11859893707	226.326506320923	135.701892778595	149.815277544823	200.467941575923
HIF1AN	12583.9676975108	0.579772879791793	0.260517936165162	2.22546243197716	0.0260502104217577	0.268407914634958	NOT	16398.901837262	13913.8	14923.2362784413	11978.5670778122	7058.3628965429	11230.8940368266
MAP2K6	1481.68425338784	0.732278908962864	0.329052529922637	2.22541643771901	0.0260532950615037	0.268407914634958	NOT	1959.64872199555	1773.78475576136	1815.08490642353	1415.66974585127	592.981427886992	1332.93596240833
BRWD1	388.922339714836	-0.58406	0.262540074900338	-2.22465	0.0261047338479167	0.268758916542025	NOT	349.161622248142	299.470153570099	285.368203622034	468.056528482102	548.126554370578	383.350975996063
STX11	150.244550491665	0.89317943659363	0.401692328367605	2.22354118691618	0.0261793293402656	0.269029117458621	NOT	193.793053496576	178.00673463957	213.802509923718	62.1008661868145	86.1213571515147	167.642781551795
IREB2	1001.83668095687	-0.651356	0.292942932714615	-2.22349	0.0261826488970836	0.269029117458621	NOT	957.270859082227	601.034504018311	780.066061311641	1121.26563948415	1595.93639971401	955.446622130861
PHF13	379.338449833535	-0.588722	0.264774613054717	-2.22348	0.0261831362862016	0.269029117458621	NOT	276.489227186926	305.752744204437	326.518477498565	557.757779640834	383.957717300503	425.554753169942
ASCC2	2407.97473461743	0.66536784537589	0.299303141520952	2.22305667088801	0.0262119788596363	0.269146755722636	NOT	2216.09039192421	3317.20785493033	3326.91018580045	1996.42784630204	1255.93645845959	2335.27567028795
TBRG4	2555.85439699302	0.519529122978098	0.233746276612471	2.22261988728671	0.0262414420456445	0.269270606242907	NOT	2696.39645123685	3367.46858000503	2969.08171730887	2145.92993156659	1726.01553291161	2430.23416892917
MSANTD1	16.5748045493555	1.87333380787842	0.842982332076832	2.2222693603354	0.0262651074964349	0.269334839893859	UP	20.0475572582665	40.8368391231954	16.9969	8.05011228347596	1.79419494065656	11.7232714371885
LRP6	580.357118535671	-0.654828	0.294761428543076	-2.22155	0.0263136179569744	0.269653592229286	NOT	517.895229171885	363.343158352533	470.544436066426	908.512671992287	514.933947968432	706.913267662465
LOC114117288	28.1895032237885	2.14406586799667	0.96545490658468	2.22078302505225	0.0263656608557398	0.270008098002461	UP	10.8590935148944	116.227926735248	10.7348540547474	6.90009624297939	4.48548735164139	19.9295614432204
NEDD1	1128.93446391204	-0.930294	0.418960113646501	-2.22048	0.0263860159387271	0.270037837722132	NOT	911.328540365366	617.788079043212	802.430340592365	948.763233409667	2683.21853375188	810.078056309724
TMEM126A	1527.12194163546	0.443840103987788	0.200012294955293	2.21906410346921	0.0264823637339052	0.27049769796383	NOT	1772.53818758507	1744.46599946778	1763.19977849225	1354.71889570495	1206.59609759153	1321.21269097114
MFAP5	1275.05308062372	0.663962721678145	0.29922179943681	2.21896507182246	0.026489100872151	0.27049769796383	NOT	2004.75572582665	1343.42729730922	1340.96218567219	1153.46608861806	676.411492627522	1131.29569368869
LCOR	533.29411316484	-0.717825	0.323531517569828	-2.21872	0.0265060541955184	0.27049769796383	NOT	548.801879945046	265.963003520298	394.505886511965	807.311260428589	648.601471047345	534.581177535795
CLCN4	2247.38243004685	0.599709770489032	0.270312956432856	2.21857575161402	0.0265156007405027	0.27049769796383	NOT	2704.74960009446	2760.15148535238	2657.7709497212	2156.28007593106	1203.00770771022	2002.33476147179
MAVS	1875.47891311524	0.463372996681362	0.208864376314336	2.21853532353452	0.0265183538717287	0.27049769796383	NOT	2089.95784417429	2170.63506416369	2261.47592086678	1776.77478256719	1475.72533869002	1478.30452822947
FAM199X	414.807918308337	-0.661938	0.298466329731357	-2.2178	0.0265685774547403	0.270749750450678	NOT	415.98681310903	227.220361275215	320.256479299963	515.207186142461	570.553991128785	439.622678894568
GALC	643.349041643944	0.506202978777063	0.228304921636001	2.2172232431508	0.0266078400254632	0.270749750450678	NOT	807.749494530989	802.077404317119	655.720668510817	511.757138020972	566.965601247472	515.823943236293
CSTF1	311.230831020823	0.646342059151704	0.291515511992231	2.21717895810954	0.0266108648867609	0.270749750450678	NOT	302.38398864552	413.603883427235	424.02673516252	259.903625152224	279.894410742423	187.572342995016
TMPO	1483.17142583625	-0.578472	0.260937753779292	-2.2169	0.0266301936191891	0.270749750450678	NOT	1333.99787256048	976.94284363952	1257.7670667479	2218.38094211788	1664.11580745896	1447.82402249278
GPATCH8	1154.83086192429	-0.631781	0.28498520876091	-2.21689	0.0266305493205332	0.270749750450678	NOT	1038.29640300105	770.664451145431	908.884309968609	1593.92223212824	1664.11580745896	953.101967843423
GXYLT1	253.296395393356	-0.79964	0.360904883235111	-2.21565	0.0267152944759022	0.271433005069016	NOT	241.406001984959	108.898237661854	203.962	263.353673273714	409.076446469695	293.081785929712
RNF10	14435.2235577474	0.510777997433913	0.230629020624393	2.21471693393598	0.0267794998015424	0.271906810977078	NOT	15815.8520470008	16617.4522278233	18458.5815471381	14008.3453892887	9538.83740200059	12172.2727332328
RDH13	61.2720888917649	1.10622937463964	0.499765157492316	2.21349839630757	0.0268633036780888	0.272428605562981	NOT	77.6842843757828	80.6265798073345	92.1408306365814	49.4506897413523	16.147754465909	51.5823943236293
ADCY3	79.2538994346225	0.868705302142619	0.392465269651854	2.21345777401711	0.0268661013370239	0.272428605562981	NOT	100.237786291333	97.3801548322351	109.137682889931	71.3009945107871	37.6780937537877	59.7886843296613
KLF15	829.302993318703	0.624349025449909	0.282187158368192	2.21253521620311	0.0269297057011825	0.272894738716501	NOT	856.197757905133	1124.58372354646	1037.70255862558	794.661083983127	707.809904089012	454.862931762913
KATNBL1	145.006670576092	-0.739784	0.33442880108438	-2.21208	0.0269609502998282	0.273032555588705	NOT	119.450028663838	95.2859579541225	110.926825232389	233.453256220803	174.934006714014	135.989948671386
LOC101108528	863.867442047175	-0.548064	0.247869014457022	-2.2111	0.0270286804273559	0.273539438151017	NOT	711.688282668462	665.954607239801	727.286362209133	1276.51780495119	951.820416018304	849.937179196165
TBL1XR1	1748.83389570021	-0.687629	0.311098164131624	-2.21033	0.027082369397758	0.273903649713012	NOT	1779.22070667115	970.660253005182	1269.39649197387	1899.82649890033	2875.19739240213	1698.70203124861
SESN3	1630.5760462781	-1.78358	0.807106070241982	-2.20985	0.0271156075536813	0.274060686666012	DOWN	654.886870436706	593.704814944917	953.612868530056	1108.61546303869	5474.98586141348	997.65039930474
TSHZ1	509.500207207461	-0.659557	0.298653290246539	-2.20844	0.0272139209585055	0.274874812605688	NOT	384.244847450108	321.459220790282	479.490147778715	665.859287447512	761.635752308709	444.311987469443
LOC105606646	49.6790820975071	-1.26479	0.572986880601836	-2.20736	0.0272889131161772	0.275242894380651	NOT	27.5653912301165	24.0832640982947	35.7828468491578	127.651780495119	46.6490684570705	36.3421414552843
EPB41L5	261.916298940329	-0.67675	0.306626552211834	-2.20708	0.0273082303918517	0.275242894380651	NOT	214.675925640604	146.593781467881	243.323358574273	332.354635703507	369.604157775251	264.94593448046
PHTF2	2067.62543889816	-0.718922	0.325745138708549	-2.20701	0.0273136157675428	0.275242894380651	NOT	2070.74560180178	1095.26496725288	1522.56013343167	2189.63054110546	3580.31600408016	1947.23538571701
BRWD3	131.630443879853	-0.867459	0.393067928544504	-2.20689	0.0273215125868347	0.275242894380651	NOT	116.108769120794	51.3078235137583	111.821396403618	189.752646681933	184.802078887625	135.989948671386
PDE1A	160.309723525733	-0.65141	0.295315382002998	-2.20581	0.0273971041057582	0.275824846410216	NOT	136.15632637906	102.615647027517	135.080246855571	210.452935410872	194.670151061236	182.88303442014
KIF26A	240.446240063627	0.876715911635556	0.39758265467871	2.20511609678757	0.0274459488148576	0.276136938856376	NOT	207.158091668754	251.30362537351	475.01729192257	213.902983532361	111.240086320707	184.055361563859
FLT1	2414.14565074331	0.453201971775174	0.205600400429789	2.20428545288723	0.02750427535295	0.276543961540967	NOT	2478.3792660532	3077.42231238644	2815.21547585749	2042.4284879219	2029.23447788257	2042.19388435823
SLC25A25	4321.34981297438	0.987746231294569	0.4481726898562	2.20394114512309	0.0275284834428234	0.276607631684577	NOT	4828.95535458495	6682.58223805725	5724.36092469403	5616.67834178523	1351.02879031439	1724.49322841043
EDEM3	888.734831321433	-0.6239	0.283143641431396	-2.20347	0.0275613844938779	0.276758509836642	NOT	788.537252158483	574.857043041904	735.337502750194	992.463842948536	1414.7227107077	826.490636321788
LOC101108030	65.1890074434521	0.975738393621917	0.442954512625363	2.20279592105017	0.0276091357979068	0.277058214874715	NOT	74.3430248327384	106.804040783742	77.8276918969183	59.8008341058214	27.8100215801766	44.5484314613162
BAG2	4330.01640861213	0.52961916858257	0.240538957008529	2.2018020497353	0.0276792942392212	0.277544839673337	NOT	4834.80255878528	5599.88245207305	4912.98487238937	3030.29226670845	3146.12082844127	4456.01547327534
BMP2	133.11623727904	-0.972428	0.441707289943658	-2.20152	0.0276991826114375	0.277544839673337	NOT	79.354914147305	113.086631418079	77.8276918969183	103.501443644691	292.453775327019	132.47296724023
CACNA2D1	5869.59546018686	-0.563075	0.255813457868146	-2.20112	0.0277277497273157	0.277544839673337	NOT	5835.50979192708	4211.42992188441	4167.80708675566	8588.31979042835	5928.02008392926	6486.48608619639
MORC3	688.532450730625	-0.829358	0.376835460144141	-2.20085	0.0277467320389172	0.277544839673337	NOT	651.545610893662	398.944505280447	437.445302730955	762.460634849223	1374.35332454292	506.445326086542
LOC105608205	722.725939411422	0.757746790404427	0.344327877128627	2.20065478497799	0.0277604720141517	0.277544839673337	NOT	573.026011632118	1212.53999242719	939.299729790393	736.010265917802	444.063247812498	431.416388888536
LOC114113040	112.541626194675	1.38057334752856	0.627365830276215	2.20058740993389	0.0277652456904696	0.277544839673337	NOT	133.650381721777	192.666112786358	161.02281082121	96.6013474017115	8.07387723295451	83.2352272040382
NR3C1	5058.82659166995	-0.562861	0.255808180381454	-2.20033	0.0277837633518425	0.277550648228799	NOT	4943.39349393422	3329.77303619901	3979.05256962635	7403.80326871689	5362.84867762245	5334.08850392076
NFATC2	454.822375238736	0.547600097095834	0.248987273512019	2.19931	0.0278559166489399	0.278067540259342	NOT	578.873215832446	470.147199136275	570.736407244068	348.454860270459	332.823161491791	427.89940745738
LOC101109746	173.442358914042	0.995695780872987	0.452776051647628	2.19909108984387	0.0278714459701589	0.278067540259342	NOT	160.380458066132	390.567717767997	142.236816225402	164.452293791009	95.0923318547975	87.9245357789136
SMARCA1	253.223523435258	-0.66363	0.301845038694156	-2.19858	0.0279079600284556	0.278252431366187	NOT	197.134313039621	172.771242444288	218.275365779863	231.15322413981	389.340302122473	310.666693085495
KCNQ5	1002.75667634229	-0.885976	0.403175189337855	-2.1975	0.0279850187791738	0.278709941397876	NOT	627.32147920659	805.218699634288	680.768661305228	894.712479506328	2299.26081645138	709.257921949903
GPM6B	682.84421281416	-0.646818	0.294356893987137	-2.19739	0.0279923002505196	0.278709941397876	NOT	664.075334180079	474.336	458.02043966922	629.058774151621	793.034163770198	1078.54097222134
PDIA4	1514.3551988183	0.461602004809318	0.210102082517157	2.19703678935035	0.0280178188674126	0.278709941397876	NOT	1683.99480969439	1936.08501381508	1644.2218127188	1271.9177407892	1359.99976501767	1189.91205087463
LOC101105321	8.79004153600844	2.94106711262063	1.33872062044369	2.19692374025424	0.028025893034451	0.278709941397876	UP	1.67062977152221	33.5071500498013	11.6294252259763	0	3.58838988131311	2.3446542874377
CCL14	1733.40498504693	-0.490825	0.223481747102336	-2.19626	0.0280731857157631	0.278933443399178	NOT	1643.89969517785	1292.11947379546	1387.4798865761	1866.47603372593	1931.45085361678	2279.00396738944
TMEM159	2040.80199013009	0.583501751989839	0.26569846016093	2.19610513224811	0.0280844193366886	0.278933443399178	NOT	3055.58185211412	2290.00428621611	1997.57742535424	1958.47731696565	1327.70425608585	1615.46680404457
LOC114114906	1723.05137941821	0.514082356344848	0.234134055912983	2.19567526962378	0.0281151944843099	0.279059986818609	NOT	2196.87814955171	1710.95884941798	2172.91337491511	1438.6700666612	1606.70156935795	1212.18626660529
SMCHD1	1109.2759128208	-0.786377	0.358226897248448	-2.19519	0.0281497033804423	0.279223403916002	NOT	1032.44919880073	668.048804117914	742.494072120025	955.663329652646	2223.00753147347	1033.99254076002
TEP1	654.802800715709	-1.0171	0.463465259111131	-2.19457	0.0281947655150615	0.279491224586842	NOT	447.728778767952	389.52061932894	462.493295525365	524.407314466434	1710.76487591603	393.901920289533
PNPT1	662.466101487414	-0.507252	0.231221066158331	-2.1938	0.0282500396818146	0.279859868141101	NOT	529.589637572541	604.17579933548	508.116425258041	863.662046412921	782.268994126259	686.983706219245
LOC114115357	1388.21176893922	-0.65822	0.3001079568806	-2.19328	0.0282873533967535	0.280050228062293	NOT	1418.36467602236	983.225434273858	829.267475729233	1290.31799743715	2169.18168325378	1638.91334691895
LOC101106528	166.903311448197	0.948848203895924	0.432731640272504	2.1926943065647	0.0283294112270476	0.280287282178602	NOT	142.003530579388	336.11859893707	181.597947759476	170.202373993492	90.6068445031561	80.8905729166005
TUB	316.33222681299	0.735829781223288	0.335694968730552	2.19195951612223	0.028382429967058	0.28044503717083	NOT	476.964799769591	371.719945864984	336.358760382084	238.053320382789	152.506569955807	322.389964522683
LOC105608940	79.7608896328765	-0.863915	0.394134882841186	-2.19193	0.0283848249362776	0.28044503717083	NOT	71.0017652896939	36.6484453669702	61.7254108147973	97.7513634422081	109.44589138005	101.99246150354
MYH10	2040.79171724049	0.712434791438696	0.325057386038189	2.19172005325545	0.0283997268480478	0.28044503717083	NOT	1998.90852162632	2541.30791158962	3063.01169028791	1773.3247344457	903.377152620577	1964.82029287279
NET1	2072.40120214226	-0.554273	0.252954899228701	-2.19119	0.0284377309775741	0.280490386043664	NOT	1608.81646997589	1561.22377263293	1867.86460552604	2004.47795858551	3147.0179259116	2245.00648022159
HLX	159.694950353824	0.8967714626568	0.409320403088213	2.19087896887353	0.0284605520358341	0.280490386043664	NOT	131.979751950255	166.48865180995	324.729335156107	90.8512671992287	102.269111617424	141.851584389981
AEBP2	1081.8914192199	-0.587518	0.26818870793258	-2.19069	0.0284742137234506	0.280490386043664	NOT	1048.32018163019	753.91087612053	791.695486537617	1223.61706708835	1621.0551288832	1052.74977505953
ANKRD52	1070.40749748961	0.559396756395612	0.255405136662874	2.1902329910224	0.0285073437518839	0.280490386043664	NOT	1256.3135881847	1325.62662384527	1243.45392800823	1078.71504598578	656.675	861.660450633353
TASOR2	1225.31024137228	-0.570493	0.260503943471847	-2.18996	0.0285272614825954	0.280490386043664	NOT	1113.47474271955	938.200201394437	907.095167626151	1518.02117345547	1778.94428366098	1096.12587937712
FBLN2	1498.01443402859	0.647150134237837	0.295513003865183	2.18992100440045	0.0285299663730745	0.280490386043664	NOT	2154.27709037789	1544.47019760803	1785.56405777298	1283.41790119417	764.327044719693	1456.03031249881
POGZ	1053.02533850896	-0.548662	0.250541596781654	-2.1899	0.0285312050945281	0.280490386043664	NOT	939.729246481243	802.077404317119	823.900048701859	1353.56887966446	1443.4298297582	955.446622130861
SNX2	869.308116695553	-0.502768	0.229712153775748	-2.18869	0.0286194563367838	0.281005155094418	NOT	741.759618555861	760.193466754868	656.615239682046	891.262431384838	1170.7121987784	995.305745017302
MLKL	29.647520259558	-1.17986	0.539074629096841	-2.18868	0.0286198865470339	0.281005155094418	NOT	17.5416126009832	13.6122797077318	23.2588504519526	42.5505934983729	45.7519709867422	35.1698143115654
FNBP1L	593.484016788246	-0.582197	0.266129056257295	-2.18765	0.0286952109309548	0.281363532053508	NOT	573.026011632118	408.368391231954	444.601872100786	593.408276896228	848.654206930551	692.845341937839
SNX30	405.294759938201	-1.06653	0.48756974578898	-2.18744	0.0287105345929198	0.281363532053508	NOT	335.796584075964	136.122797077318	313.99448110136	423.205902902736	982.321730009465	240.327064462364
PIK3C3	410.529264333071	-0.581443	0.265817115160199	-2.18738	0.0287146703299537	0.281363532053508	NOT	410.139608908703	271.19849571558	305.048769389071	484.156753049054	528.390410023356	464.241548912664
CCDC88A	61.6901437484804	-1.04156	0.476229662944091	-2.1871	0.0287352166845119	0.281363532053508	NOT	35.0832252019664	36.6484453669702	49.201414417592	127.651780495119	69.9736026856057	51.5823943236293
KLHL30	1197.43501308336	0.618323749354784	0.282735368789291	2.18693456005354	0.0287473015494763	0.281363532053508	NOT	1042.47297742986	1725.61822756477	1583.39097307523	899.312543668314	1151.87315190151	781.942204860472
ZFP90	450.141414373695	-0.598491	0.273766229540664	-2.18614	0.0288053315230608	0.281753286970823	NOT	434.363740595775	285.857873862368	353.355612635434	638.258902475594	479.050049155301	509.962307517699
IL2RB	161.140013183628	1.24070657950741	0.567815981857377	2.1850504726002	0.0288851460770878	0.282283133947095	NOT	136.15632637906	420.933572500629	122.556250458366	150.65210130505	101.372014147095	35.1698143115654
LOC101105367	16.8436423541855	2.09581237227376	0.959224604490295	2.1849026416367	0.0288959857937313	0.282283133947095	UP	40.0951145165331	30.3658547326325	11.6294252259763	0	10.7651696439393	8.20629000603194
ANXA5	3695.92711514856	0.508846966391878	0.232938467176444	2.18446945478713	0.0289277694203313	0.282415333760383	NOT	4301.87166166969	4194.6763468595	4525.63555524724	3371.84703073593	2366.54	3414.99
NABP2	1085.71989870663	0.537926347526972	0.246340938297119	2.18366606559793	0.0289867950661125	0.282813156906069	NOT	1214.54784389665	1513.05724443634	1129.84338926216	780.860891497168	824.432575231688	1051.57744791581
LOC114113917	81.4727367693595	-0.934344	0.427997470521057	-2.18306	0.0290313355968645	0.283069241982282	NOT	60.1426717747996	67.0143000996027	41.1502738765315	108.101507806677	144.432692722853	67.9949743356932
PNN	594.180983701188	-0.682761	0.312984197646651	-2.18146	0.0291496568636286	0.284043948556542	NOT	650.710296007901	318.317925473113	398.97874236811	729.110169674823	820.844185350375	647.124583332804
THBS2	323.871241957454	0.745326576865733	0.341707793628613	2.18118108735851	0.0291700251154745	0.284045825289587	NOT	309.90182261737	515.172432015695	392.716744169507	288.654026164638	284.379898094064	152.40252868345
LOC114110303	13.3251191096175	1.84585306857304	0.846349867663728	2.18095747290461	0.0291865621177746	0.284045825289587	UP	10.0237786291333	21.9890672201821	30.4154198217842	6.90009624297939	3.58838988131311	7.03396286231309
OGFR	230.765328929381	0.611294302351668	0.280408969938363	2.18000979956539	0.0292567351589126	0.284534105491726	NOT	327.443435218353	256.539117568791	252.269070286563	192.052678762926	156.992057307449	199.295614432204
CWC27	111.262002149493	-0.842506	0.386508845267758	-2.17978	0.0292735101423567	0.284534105491726	NOT	88.5433778906771	53.4020203918709	96.6136864927262	188.602630641437	122.005255964646	118.405041515604
LOC101114198	1043.91623853023	-0.570183	0.261696200432531	-2.1788	0.0293466615461567	0.284730398714393	NOT	1025.76667971464	637.682949385282	856.99918203733	1284.56791723466	1375.25042201325	1083.23028079622
RAB33B	915.784043254549	-0.60426	0.277338845710635	-2.17878	0.0293480418688127	0.284730398714393	NOT	948.082395338854	647.106835336788	585.049545983731	1064.91485349982	1303.48262438699	946.06800498111
MPP6	496.570246473258	-1.05859	0.485867136928773	-2.17877	0.0293489069374084	0.284730398714393	NOT	476.12948488383	291.093366057649	199.489371184055	341.55476402748	1266.70162810353	404.452864583003
PALLD	5970.2524834356	0.543464929519828	0.249493250407365	2.17827507811324	0.0293855634403819	0.284907398920093	NOT	6481.20819862041	7423.92793290911	7339.06188876227	5986.98350682512	3643.11282700314	4947.22054649354
EPAS1	13178.5257783897	0.61482785888419	0.282289516213756	2.17800457888287	0.029405695858461	0.284909599209391	NOT	12483.7809676997	15428.9954994945	19921.2054120974	11532.3608540996	7469.23353795325	12235.5783989936
COL4A3BP	1072.37	-0.736946	0.338393406819959	-2.17778	0.0294226146785968	0.284909599209391	NOT	1004.88380757061	646.059736897732	762.174637887062	910.81270407328	2009.49833353534	1100.82
LOC114114058	37.0179986507887	1.69978413237584	0.780752225244822	2.1771108392843	0.0294722985133311	0.285212224637452	UP	55.9660973459941	41.8839375622517	71.5656936983157	6.90009624297939	3.58838988131311	42.2037771738785
PHF23	739.732297669044	-0.534029	0.245447140014674	-2.17574	0.0295746142205966	0.28591119245728	NOT	690.805410524434	519.360825771921	602.94096940831	826.861533117031	1019.99982376325	778.425223429315
DTX3	185.246500984852	-0.597071	0.274433551302274	-2.17565	0.0295814798451664	0.28591119245728	NOT	162.886402723416	142.405387711656	136.869389198029	239.203336423286	214.406295408459	215.708194444268
KLHL7	191.743761317798	-0.703437	0.323450621018106	-2.17479	0.0296459925841663	0.286355860953427	NOT	168.733606923743	135.075698638262	134.185675684342	204.702855208389	316.675407025882	191.089324426172
ABHD4	2393.49937028469	0.607953887404506	0.279659006869523	2.17391134371064	0.0297117939655569	0.286686520859038	NOT	2528.49815919887	2786.32894632879	3356.43103445101	1370.81912027191	1814.82818247411	2504.09077898346
GLUD1	2229.36655863147	0.472095649594297	0.217171463211116	2.17383832393929	0.0297172792721919	0.286686520859038	NOT	2426.58974313601	2422.98578797626	2922.56401640497	2013.67808690949	1656.04	1934.3397871361
HMGN4	329.913	-0.56991	0.262242649509598	-2.17322	0.0297639038441361	0.286830057551835	NOT	314.078397046176	260.727511325017	221.853650464779	362.255052756418	409.076446469695	411.486827445316
TTLL2	9.48211902959114	2.06842480910863	0.951810666960437	2.17314732951464	0.0297692304787545	0.286830057551835	UP	10.8590935148944	18.8477719030132	16.102281082121	4.60006416198626	1.79419494065656	4.68930857487539
ZNF782	171.018582066237	-0.85828	0.395196671929628	-2.17178	0.0298723524075586	0.287569026741697	NOT	176.251440895593	62.8259063433775	125.239963972052	190.90266272243	245.804706869948	225.086811594019
LOC101117583	4974.62817110781	0.480632540492189	0.221322743065125	2.17163647005207	0.0298830938994861	0.287569026741697	NOT	5553.17336053983	6093.06581686856	5740.46320577615	3753.65235618079	3723.85159933268	4983.56268794882
CELF2	1994.60825442112	-0.475054	0.218863751220051	-2.17055	0.0299653860882721	0.288115339105364	NOT	1711.5602009245	1743.41890102873	1552.97555325345	2377.0831557064	2606.06815130365	1976.54356430998
CD3EAP	587.86851309792	0.501747561537575	0.231197828690658	2.17020879641959	0.0299910320077286	0.288115339105364	NOT	752.618712070756	654.436524410182	660.193524366962	426.655951024226	510.44846061679	522.857906098606
PRMT3	549.272060455916	-0.888769	0.409543145978696	-2.17015	0.0299957225861924	0.288115339105364	NOT	420.163387537836	348.683780205745	387.349317142134	516.357202182958	1251.45097110795	371.627704558875
DSTN	1340.69912273936	0.52750793143863	0.243190379698611	2.16911512738447	0.0300739444988326	0.288588503101158	NOT	1543.66190888652	1668.02781341667	1536.87327217133	1198.31671419742	840.580329697597	1256.73469806661
HOXA1	36.8351856683466	-1.13833	0.524818233800914	-2.16901	0.0300822835402719	0.288588503101158	NOT	20.0475572582665	16.7535750249007	32.2045621642421	36.8005132958901	60.1055305119947	55.0993757547859
MYO9B	752.734100981636	0.506680377745444	0.233629557812126	2.16873405270447	0.0301028805162783	0.288607170451605	NOT	795.219771244572	921.446626369537	933.93230276302	723.36008947234	575.039478480427	567.406337559922
LRRC8A	1218.15902701446	0.56970328492906	0.262724701903219	2.16844202620477	0.030125071058424	0.28864108331768	NOT	1552.01505774413	1292.11947379546	1521.66556226044	1187.96656983295	717.677976262623	1037.50952219118
KMT2A	1204.62344212385	-0.589091	0.271715956398717	-2.16804	0.0301557433390556	0.288756171057269	NOT	1166.0995805225	876.421393490116	843.580614468896	1658.32313039605	1612.98125165024	1070.33468221531
LOC101104176	261.637501040632	0.625537179579436	0.28858516724938	2.16759989968188	0.0301891414006119	0.288897201009937	NOT	342.479103162053	316.224	293.419344163094	264.50368931421	178.522396595327	174.676744414108
STARD13	552.750495592046	-0.536734	0.247805261693466	-2.16595	0.0303149167570201	0.28989109396091	NOT	478.635429541113	403.132899036672	471.439007237655	533.607442790406	708.70700155934	720.981193387092
CCL5	70.8967324212972	1.55142311867903	0.716345257729169	2.16574773398665	0.0303304692466534	0.28989109396091	UP	45.1070038310997	247.115231617285	25.0479927944105	48.3006737008558	30.5013139911615	29.3081785929712
RBM34	81.2937153413981	-1.06247	0.490675910775568	-2.16532	0.0303630572670217	0.290023424783885	NOT	48.4482633741441	40.8368391231954	68.8819801846288	75.9010586727733	185.699176357954	67.9949743356932
LOC105604254	106.832726005986	0.781918462876432	0.361195584882895	2.16480625899661	0.0304025252997672	0.290221268654286	NOT	131.979751950255	128.793108003924	144.02595856786	104.651459685187	56.5171406306816	75.0289371980063
ZCCHC8	483.388088956645	-0.668419	0.308823368970779	-2.16441	0.030433151837475	0.290334520057391	NOT	442.716889453386	316.224	361.406753176494	548.557651316862	804.696430884466	426.727080313661
CDC37L1	1034.19314336426	-0.672123	0.310670957029558	-2.16346	0.0305060395032174	0.290758409980977	NOT	916.340429679932	723.545021387897	753.228926174772	915.412768235266	1846.2265939356	1050.40512077209
RC3H2	327.131463269447	-0.872581	0.403391329599403	-2.16311	0.0305324207059292	0.290758409980977	NOT	289.854265359104	180.100931517682	223.642792807237	317.404427177052	699.736026856057	252.050335899552
TBX21	26.2135365001928	1.38589468132163	0.640700180845358	2.1630939443361	0.0305339547769864	0.290758409980977	NOT	27.5653912301165	50.260725074702	35.7828468491578	24.1503368504279	8.97097470328279	10.5509442934696
NFKBIE	191.214075039968	-0.821452	0.379859060822141	-2.16252	0.0305783006043751	0.290955598458158	NOT	124.461917978405	160.206061175613	129.712819828197	339.254731946487	134.564620549242	259.084298761865
LOC105605487	64.8984299921346	-1.0606	0.490530725147919	-2.16214	0.0306071790896159	0.290955598458158	NOT	41.7657442880553	18.8477719030132	65.3036954997131	82.8011549157527	95.0923318547975	85.5798814914759
PHF6	396.245019854042	-0.636792	0.294525681795478	-2.16209	0.030611071105718	0.290955598458158	NOT	400.115830279569	243.973936300116	286.262774793263	500.256977616006	555.303334133204	391.557266002095
ST3GAL4	328.126201188004	0.646439977615333	0.299123264733512	2.16111567982265	0.0306864046542481	0.291401112526151	NOT	377.56232836402	392.661914646109	430.288733361123	267.954	176.728201654671	323.562291666402
TNFRSF21	511.147235535682	0.638160996675829	0.295340154796188	2.16076610752852	0.0307134113893602	0.291401112526151	NOT	504.530190999708	531.926007040596	830.162046900462	419.755854781246	325.646381729165	454.862931762913
SMG5	1261.1571286691	0.48136354089164	0.222775847208116	2.16075282363062	0.0307144380593351	0.291401112526151	NOT	1645.57032494938	1516.19853975351	1247.03221269315	1115.51555928167	1037.94177316982	1004.68436216705
MYO1B	1127.01936666751	-0.633715	0.293440880695601	-2.1596	0.030803680492135	0.292014721054805	NOT	844.503349504477	673.284296313196	1131.63253160462	1551.37163862987	1005.65	1555.67811971491
FEM1A	33196.5574880816	0.456003481057632	0.211188427707882	2.15922570193279	0.0308326610030332	0.292014721054805	NOT	39354.190212863	40259.8878832754	35584.252049145	29940.6676143281	23749.7584294708	30290.5887394076
ATOX1	292.835799491949	0.619775147517625	0.28708099113864	2.15888605184005	0.0308590082416687	0.292014721054805	NOT	317.41965658922	371.719945864984	374.825320744928	202.402823127396	192.87595612058	297.771094504587
HECTD1	3609.51217840171	-0.619106	0.286772383386065	-2.15887	0.0308599175088716	0.292014721054805	NOT	3664.52640383397	2181.10604855426	2694.44836774159	3608.75033507822	5630.18372378028	3878.05819142195
MAP3K2	657.615381352991	-0.613209	0.284064227047097	-2.1587	0.0308734705729392	0.292014721054805	NOT	679.94631700954	387.426422450828	492.01414417592	685.409560135953	890.817788035981	810.078056309724
MGARP	48.5952845224075	-1.06886	0.495294441099565	-2.15803	0.0309258613846105	0.292314069563185	NOT	38.4244847450108	25.130362537351	30.4154198217842	93.1512992802218	64.5910178636361	39.8591228864408
GRASP	472.855021212414	-0.783943	0.363305727457007	-2.15781	0.0309429007331328	0.292314069563185	NOT	327.443435218353	353.919272401027	360.512182005265	731.410201755816	292.453775327019	771.391260567002
ITCH	1861.70608339926	-0.494468	0.229181956665069	-2.15754	0.0309639282983274	0.292334244349187	NOT	1794.25637461485	1331.9092144796	1510.93070820569	1949.27718864168	2418.57478000504	2165.28823444871
SUCO	294.386453709904	-0.810695	0.37583224857279	-2.15707	0.0310004205070835	0.292369632287166	NOT	278.159856958448	141.358289272599	221.853650464779	289.804042205135	552.61204172222	282.530841636242
WDR86	10.6151001524317	-2.00105	0.927854932470381	-2.15665	0.0310332642773391	0.292369632287166	DOWN	6.68251908608884	4.18839375622517	1.78914234245789	25.3003528909244	11.6622671142676	14.0679257246262
LOC105608013	74.0817622377839	-1.01086	0.468749784064283	-2.15651	0.031043740941235	0.292369632287166	NOT	64.3192462036051	36.6484453669702	46.5177009039052	87.401219077739	149.815277544823	59.7886843296613
COMMD5	197.874645072561	0.640304561227391	0.296956909072527	2.15622045375953	0.0310664551496961	0.292369632287166	NOT	227.205648927021	253.397822251623	243.323358574273	125.351748414126	193.773053590908	144.196238677418
SNPH	107.921943272275	1.04279479259252	0.483641649989204	2.15613107890067	0.0310734313270013	0.292369632287166	NOT	143.67416035091	135.075698638262	156.549954965066	116.151620090153	26.9129241098484	69.167301479412
L1CAM	246.70354324289	0.804323546368182	0.373057056555252	2.15603359388286	0.0310810420778331	0.292369632287166	NOT	279.83048672997	410.462588110066	251.374499115334	101.201411563698	209.920808056817	227.431465881457
ENOX2	824.271538494303	-0.813994	0.377646590942884	-2.15544	0.0311275719085929	0.29262943360484	NOT	643.192462036051	633.494555629056	517.062136970331	555.457747559841	1708.97068097537	887.451647795168
CD5	25.7644378406822	1.70615162154018	0.791699990310638	2.15504817787195	0.0311580643352665	0.292738243791083	UP	43.4363740595775	67.0143000996027	8.05114054106051	13.8001924859588	15.2506569955807	7.03396286231309
SOCS5	529.154940266944	-0.624488	0.28981176509919	-2.1548	0.031177160427133	0.292739915321272	NOT	467.776336026219	321.459220790282	459.809582011678	703.809816783898	747.282192783456	474.792493206133
SBNO1	878.825470713242	-0.555629	0.258111474951087	-2.15267	0.0313445257474813	0.294132923842648	NOT	815.267328502839	604.17579933548	715.656936983157	954.513313612149	1290.02616233206	893.313283513762
TPM2	268361.432538964	0.838129122932919	0.389485577269332	2.15188744294207	0.0314062204910735	0.294324400713423	NOT	345453.659470248	338033.741982104	349089.402719843	189588.194388142	80764.7881561846	307238.808517261
GNPNAT1	199.548030872837	-0.675808	0.314078074582883	-2.15172	0.0314195385472456	0.294324400713423	NOT	178.757385552877	116.227926735248	165.495666677355	297.854154488611	231.451147344696	207.501904438236
SHISA2	7231.16509364297	-0.464467	0.215861787733123	-2.15169	0.0314219923729207	0.294324400713423	NOT	5726.91885677814	5538.10364416873	6966.0257103598	9338.13024883211	8109.76113176764	7708.05096995143
TBPL1	216.065149828322	-0.609893	0.283490992789328	-2.15137	0.031447264077732	0.294382918535284	NOT	167.898292037982	181.148029956738	164.601095506126	261.05364119272	309.498627263256	212.191213013112
FRYL	415.188393336697	-0.624262	0.290234973419918	-2.15088	0.0314854026206429	0.294482720188283	NOT	381.738902792825	321.459220790282	277.317063080973	514.057170101965	622.585644407825	373.972358846313
KANK2	1449.21448051946	0.472427126449428	0.219656986576277	2.15074937434496	0.0314959869401323	0.294482720188283	NOT	1590.43954248914	1503.63335848483	1959.11086499139	1169.56631318501	1256.83355592992	1215.70324803645
LOC101117786	70.0812541974507	-0.973802	0.452835803155944	-2.15045	0.0315194783251171	0.294524400726366	NOT	46.7776336026219	47.1194297575331	48.3068432463631	78.2010907537665	142.638497782196	57.4440300422236
RAPGEF1	6885.6918528538	0.440661422350167	0.204976460310876	2.1498147723004	0.0315698692263386	0.294593450459812	NOT	8093.36592813935	8113.9658042472	7579.70153382286	6522.89098169652	5163.69303920957	5840.5338300073
ALCAM	65.4486493004697	-1.08747	0.50586776766671	-2.1497	0.0315786929448056	0.294593450459812	NOT	46.7776336026219	56.5433157090397	22.3642792807237	66.7009303488008	65.4881153339643	134.817621527668
GNE	250.997648587708	-0.754166	0.350837929136348	-2.14961	0.0315858260769152	0.294593450459812	NOT	206.322776782993	198.948703420695	155.655383793837	350.754892351452	409.076446469695	185.227688707578
LOC105612888	83.4790208427765	-1.39027	0.646818200155465	-2.1494	0.0316030197598092	0.294593450459812	NOT	41.7657442880553	57.590414148096	39.3611315340736	39.1005453768832	269.129241098484	53.927048611067
SPAG9	1920.61479986327	-0.460812	0.214442067504229	-2.14889	0.031643217442217	0.294790575978847	NOT	1781.72665132844	1425.10097555561	1642.43267037634	2084.97908142027	2419.47187747537	2169.97754302359
GFOD1	266.005506768124	0.692870254899338	0.322523163330726	2.14828060020249	0.0316914710769114	0.29506246897962	NOT	294.86615467367	295.281759813874	396.295028854423	233.453256220803	241.319219518307	134.817621527668
KCNA5	406.108032170049	0.642249494971922	0.29910143356843	2.14726317861324	0.0317723354715048	0.295637473894206	NOT	660.734074637034	379.049634938378	444.601872100786	333.504651744004	268.232143628155	350.525815971936
SLC6A8	2529.71063229168	0.453154120908646	0.211062502990328	2.14701386787501	0.0317921775885251	0.295644324522138	NOT	2904.38985779136	2568.53247100508	3298.28390832112	2045.87853604339	2200.58009471527	2160.59892587384
DYNLL2	8812.13698680297	0.519370219647922	0.242039161523484	2.1458106877367	0.0318880855960828	0.296358100008279	NOT	11542.381091447	11759.9625690412	7841.81088699294	7962.71106439822	6784.74816809277	6981.20814084574
ZFAND1	510.295591378572	-0.507708	0.236743040804659	-2.14455	0.0319885204933034	0.297113064893984	NOT	461.09381694013	359.154764596308	443.707300929557	561.207827762324	623.482741878154	613.127096164957
MAN2A2	2266.73205816524	0.537875355198764	0.250844916513423	2.14425455646011	0.0320124958501299	0.297126614299733	NOT	2591.98209051671	2911.98075901555	2548.63326683127	2134.42977116163	1361.79395995833	2051.57250150798
FMNL1	176.051418407918	0.73754813718257	0.344028948575014	2.14385487104366	0.0320445171448776	0.297126614299733	NOT	199.640257696904	274.339791032748	186.070803615621	177.102470236471	99.5778192064389	119.577368659323
ETFRF1	741.904175609483	-0.516272	0.24083213586409	-2.1437	0.0320568966023022	0.297126614299733	NOT	691.640725410195	525.643416406258	613.675823463057	842.961757683983	778.680604244946	998.822726448459
LOC101121720	116.699177334829	-0.932065	0.43483664314006	-2.14348	0.0320743213812694	0.297126614299733	NOT	96.8965267482882	68.061398538659	76.0385495544604	140.301956940581	236.833732166666	82.0629000603194
SLC12A2	1307.27969396628	-0.698244	0.325773919730268	-2.14334	0.0320859876240697	0.297126614299733	NOT	954.764914424943	793.700616804669	1241.66478566578	2043.5785039624	967.071073013884	1842.89826992603
HAUS2	170.941978759621	-0.631825	0.294858242382443	-2.14281	0.0321283347744831	0.297340820753799	NOT	145.344790122432	149.73507678505	107.348540547474	194.35271084392	210.817905527145	218.052848731706
LOC114112281	455.350539843896	0.567218377001808	0.264747704021311	2.14248648198342	0.0321543553161015	0.297403762200451	NOT	509.542080314274	603.128700896424	517.95670814156	405.955662295288	281.688605683079	413.831481732753
MYOZ2	6940.64616948912	0.947935354324073	0.442716250247729	2.14118039216686	0.0322594936286804	0.297780842635605	NOT	8390.7380274703	9994.5546007923	9040.53625643973	6813.84503994215	1403.06044359343	6001.14264869678
HACD2	313.984493445851	-0.542075	0.253199447613628	-2.1409	0.0322820702780927	0.297780842635605	NOT	284.007061158776	250.256526934454	232.588504519526	338.10471590599	365.118670423609	413.831481732753
PADI2	13250.8676103974	0.743186100199643	0.3471463216558	2.14084394342661	0.0322866249252988	0.297780842635605	NOT	10816.4924557206	21605.8291914875	17348.4187236429	14291.2493352508	6487.80890541411	8955.40705086828
MAP1LC3C	7.7748405285864	2.56092	1.19623674963252	2.14081469325592	0.0322889845886748	0.297780842635605	UP	8.35314885761105	12.5651812686755	18.7859945958079	4.60006416198626	0	2.3446542874377
CNN1	394.435692901379	0.686030263863635	0.320457271275025	2.14078545053473	0.0322913437987945	0.297780842635605	NOT	568.014122317551	571.715747724735	319.361908128734	356.504972553935	236.833732166666	314.183674516651
LGALS3BP	615.253308989768	0.750587072928167	0.350792170929766	2.13969163262326	0.0323796957112299	0.298417755470858	NOT	848.679923933283	970.660253005182	495.592428860836	399.055566052308	329.234771610478	648.296910476523
QSOX1	946.649941388608	0.608668429794343	0.284593494660941	2.13872924438943	0.0324576027319797	0.298480582867749	NOT	866.221536534266	1469.07910999598	1095.84968475546	786.610971699651	866.596156337117	595.542189009175
TET1	202.734448667201	-0.838666	0.39213542352702	-2.13872	0.0324587042409704	0.298480582867749	NOT	136.15632637906	135.075698638262	164.601095506126	399.055566052308	143.535595252525	237.982410174926
LOC101110111	251.291929431382	0.674480267817506	0.31540936507478	2.1384281587758	0.0324820090951611	0.298480582867749	NOT	368.373864620647	353.919272401027	204.856798211429	194.35271084392	204.538223234848	181.710707276421
HK2	839.313318125041	1.12149832615957	0.524457953633416	2.13839511516584	0.0324846886071543	0.298480582867749	NOT	690.805410524434	1411.48869584788	1348.11875504202	863.662046412921	601.055305119947	120.749695803041
CERS1	190.545632095859	0.593633146004335	0.277647918487679	2.13807886346779	0.0325103430908768	0.298480582867749	NOT	251.429780614093	221.984869079934	213.802509923718	152.952133386043	135.46171801957	167.642781551795
NUDT6	293.21294369147	-0.698964	0.326918802501932	-2.13803	0.0325139650095117	0.298480582867749	NOT	284.007061158776	198.948703420695	187.859945958079	277.153865759672	488.918121328912	322.389964522683
RNF157	1255.26473991654	0.659224234488932	0.308345390736247	2.13794093991442	0.0325215369468157	0.298480582867749	NOT	1754.16126009832	1907.81335596056	950.034583845141	810.761308550079	1124.06313032133	984.754800723832
PLXNC1	34.7505863555565	1.23886329311551	0.57960794917229	2.13742	0.0325641727612947	0.298694729880423	NOT	25.0594465728332	73.2968907339404	48.3068432463631	23.0003208099313	22.427436758207	16.4125800120639
LOC114109061	337.472468412162	3.52316275999636	1.64863672203077	2.1370158221737	0.032596704741465	0.29881600069279	UP	5.01188931456663	1705.7233572227	152.077099108921	81.6511388752562	47.5461659273988	32.8251600241277
SLCO2B1	976.689293050737	0.892606303011992	0.417775246767047	2.13657058411054	0.0326329342954016	0.298971003722347	NOT	897.128187307427	1220.91677993964	1689.84494245148	977.513634422081	279.894410742423	794.837803441379
PHF14	218.036965720546	-0.725923	0.339803603357389	-2.1363	0.032654862258754	0.298994874906485	NOT	213.005295869082	121.46341893053	158.339097307523	280.603913881162	335.514453902776	199.295614432204
GEMIN7	240.752061723475	0.627990437997704	0.294059247991355	2.13559152547437	0.03271272277978	0.299347529446668	NOT	264.79481878627	320.412122351225	292.524772991865	193.202694803423	230.554049874368	143.023911533699
CENPS	33.2361750420207	-1.12662	0.527743990781598	-2.13479	0.0327779754861159	0.299767371555649	NOT	28.4007061158776	19.8948703420695	14.3131387396631	41.4005774578764	52.0316532790402	43.3761043175974
LOC105608852	106.037186809413	0.817835504308036	0.383187029060424	2.13429850773752	0.0328183533562772	0.2997927014266	NOT	90.2140076621994	179.053833078626	136.869389198029	89.7012511587321	73.5619925669188	66.8226471919743
LRRC20	2900.35643032019	0.606334860798373	0.284092790490328	2.13428457565528	0.0328194930991767	0.2997927014266	NOT	3717.15124163692	3460.66034108104	3324.22647228676	2781.88880196119	1464.06307157575	2654.14865337947
ATF7IP	1637.69244618821	-0.568333	0.266399905761301	-2.13338	0.0328934192125476	0.300139916326559	NOT	1468.48356916802	1072.22880159364	1417.00073522665	2045.87853604339	2351.29246973042	1471.27056536715
ARPP21	2802.49288435928	-0.879229	0.412192734319048	-2.13305	0.0329202869479081	0.300139916326559	NOT	2068.2396571445	2209.37770640878	1645.11638389003	2389.73333215186	6592.76930944252	1909.72
SNAPC1	232.162903598643	-0.746776	0.350126012595889	-2.13288	0.0329347698645102	0.300139916326559	NOT	150.356679436999	139.264092394487	230.799362177068	241.503368504279	400.105471766412	230.948447312613
NF2	1921.98645688213	0.483932429223341	0.226892212587973	2.13287368351484	0.0329350896938411	0.300139916326559	NOT	2230.29074498215	2275.34490806932	2217.64193347656	1803.22515149861	1289.12906486174	1716.28693840439
PDE3A	326.829572523287	-0.546689	0.256358690047698	-2.13252	0.0329643179247421	0.300229461781907	NOT	241.406001984959	308.894039521606	246.901643259189	428.955983105219	371.398352715907	363.421414552843
SUPT20H	606.274050274677	-0.65832	0.30875222017059	-2.13219	0.0329909097111044	0.300294904040958	NOT	477.800114655352	464.911706940993	468.755293723968	722.210073431843	1024.48531111489	479.481801781009
CSNK1G3	454.886626657749	-0.551198	0.258723357231702	-2.13045	0.0331343485088036	0.301326335332589	NOT	397.609885622286	307.84694108255	401.662455881797	514.057170101965	633.350814051765	474.792493206133
HACE1	382.468801095006	-0.584558	0.274395898686984	-2.13034	0.033143170656331	0.301326335332589	NOT	335.796584075964	245.021034739172	337.253331553313	405.955662295288	549.920749311235	420.865444595066
SF3B1	5535.16910338372	-0.490386	0.230229858488986	-2.12999	0.0331727385220027	0.301418059829401	NOT	5366.06282612934	3863.79324011772	4580.2043966922	5986.98350682512	7374.14120609845	6039.82944443951
STX1B	12.2091894688639	2.30207378783442	1.08100460562122	2.12956889902563	0.0332072210034505	0.301501951111252	UP	15.0356679436999	6.28259063433775	39.3611315340736	2.30003208099313	0.897097470328279	9.37861714975078
GPBP1	1658.93079719024	-0.606485	0.284814386852349	-2.1294	0.0332209400700973	0.301501951111252	NOT	1763.34972384169	979.037040517633	1203.19822530293	1863.02598560444	2381.79378372158	1763.18002415315
THBS1	4322.86126303331	-0.744355	0.349684523202232	-2.12865	0.0332833536850639	0.301891333483399	NOT	3712.13935232235	2546.5434037849	3436.94243986161	3141.84382263662	8356.46293610792	4743.23562348646
CCDC34	24.3928599652492	-1.34711	0.6330056291161	-2.12812	0.0333271170053766	0.302042038847191	NOT	14.2003530579388	7.32968907339404	19.6805657670368	34.500481214897	44.8548735164139	25.7911971618147
GEM	1991.51099502814	1.09070408391746	0.512574954645513	2.12789188007004	0.0333460489803621	0.302042038847191	NOT	5715.22444837748	1124.58372354646	1290.86620008337	1245.46737185778	925.804589378783	1647.11963692498
THAP5	107.573686031299	-0.719168	0.33799576351593	-2.12774	0.0333585268443744	0.302042038847191	NOT	90.2140076621994	73.2968907339404	80.5114054106051	126.501764454622	162.374642129418	112.543405797009
LOC105611821	1279.52033226679	-0.961696	0.452054167869163	-2.12739	0.0333875751355495	0.302128267630113	NOT	768.489694900217	1162.27926735248	673.612091935396	1779.07481464819	575.039478480427	2718.62664628401
CUL4B	547.412565258278	-0.65076	0.305948851940395	-2.12702	0.0334183497967585	0.302178762180657	NOT	550.472509716568	307.84694108255	419.553879306376	612.95854958467	841.477427167925	552.166084691577
CITED2	723.604776544658	-0.644168	0.302919844242327	-2.12653	0.0334590729606955	0.302178762180657	NOT	466.105706254697	548.679582065497	679.874090133999	639.40891851609	1190.44834312563	817.112019172037
DNAJC17	377.890767833877	0.515372411179927	0.242369858201661	2.12638821924431	0.0334709478726443	0.302178762180657	NOT	431.02248105273	415.698080305348	487.541288319776	318.554443217549	335.514453902776	279.013860205086
PLEKHA2	640.939320023722	0.5500749174887	0.258706124197569	2.12625394622904	0.0334821204590011	0.302178762180657	NOT	793.54914147305	775.899943340712	714.762365811928	602.608	390.237399592801	568.578664703641
SNRPB2	645.606084440762	-0.713375	0.335541624051823	-2.12604	0.0334999644639605	0.302178762180657	NOT	531.260267344063	461.770411623825	475.01729192257	556.607763600338	1233.50902170138	615.471750452395
NMD3	595.522893098336	-0.668578	0.314499834286525	-2.12585	0.0335161392054131	0.302178762180657	NOT	539.613416201674	352.87217396197	487.541288319776	592.258260855731	1018.2056288226	582.646590428267
PRPF38A	501.697160386382	-0.548244	0.257914756041362	-2.12568	0.0335298523112439	0.302178762180657	NOT	417.657442880553	426.169064695911	379.298176601073	540.507539033386	740.10541302083	506.445326086542
RAB32	68.8545403065077	0.902864486497048	0.424914270349639	2.12481563811479	0.0336019994295866	0.302319090025472	NOT	86.0374332333938	80.6265798073345	101.981	60.950850146318	29.6042165208332	53.927048611067
CARD6	111.641052405327	0.845911647157213	0.398131360777598	2.12470488510387	0.03361124558801	0.302319090025472	NOT	126.967862635688	149.73507678505	153.866241451379	110.40153988767	84.3271622108582	44.5484314613162
ANKRD50	280.975827050772	-0.688965	0.32427181182063	-2.12465	0.0336154906303955	0.302319090025472	NOT	273.147967643881	168.582848688063	203.067655868971	460.006416198626	287.968287975377	293.081785929712
TAP2	803.889445262211	0.685331707442679	0.322580405875794	2.12452986901677	0.0336258611528873	0.302319090025472	NOT	931.376097623632	1338.19180511394	704.02751175718	654.359127042546	436.886468049872	758.495661986095
NR4A1	15115.1602512247	-0.73631	0.346635374430027	-2.12416	0.0336566030650192	0.302319090025472	NOT	13606.4441741626	6264.78996087379	14146.7485018146	25501.6056980113	14790.4459933023	16380.9271791835
KIF18B	217.596612963101	-0.916369	0.431452128617821	-2.12392	0.0336770327626129	0.302319090025472	NOT	132.815066836016	163.347356492782	156.549954965066	263.353673273714	462.902294689392	126.611331521636
PRELID3A	113.167792981277	-0.82315	0.387653060694703	-2.12342	0.0337187313139141	0.302319090025472	NOT	95.225896976766	78.5323829292219	71.5656936983157	170.202373993492	176.728201654671	86.7522086351948
POLK	102.867312841698	-0.953043	0.448833094342572	-2.12338	0.0337220105735834	0.302319090025472	NOT	95.225896976766	78.5323829292219	36.6774180203868	128.801796535615	183.007883946969	94.9584986412267
BRIX1	354.406985466819	-0.89143	0.419862869114982	-2.12315	0.033741654415804	0.302319090025472	NOT	239.735372213437	247.115231617285	258.531068485165	331.204619663011	811.873210647092	237.982410174926
MRAS	634.614500319338	0.852233729501469	0.401417194215253	2.1230623445703	0.0337486279037862	0.302319090025472	NOT	568.014122317551	837.678751245033	1043.96455682418	431.256015186212	223.377270111741	703.396286231309
AS3MT	211.601093196735	-0.629592	0.29656829197665	-2.12292	0.0337603326589127	0.302319090025472	NOT	163.721717609177	188.477719030133	146.709672081547	277.153865759672	294.247970267675	199.295614432204
LOC114118352	60.4568348856371	-1.0001	0.471199194882403	-2.12246	0.0337993822335453	0.302493719307045	NOT	35.0832252019664	30.3658547326325	55.4634126161947	96.6013474017115	95.9894293251258	49.2377400361916
RPUSD2	102.544217994404	0.989409277273922	0.46637377104488	2.12149425782933	0.0338802306558972	0.303027389431487	NOT	101.073101177094	170.677045566176	137.763960369258	96.6013474017115	79.8416748592168	29.3081785929712
RASAL2	681.143283294786	0.495253805839645	0.233497858812691	2.12102075949626	0.0339200554769792	0.303027389431487	NOT	747.606822756189	732.968907339404	909.778881139838	543.957587154876	523.007825201386	629.539676177021
PPP4R3A	1256.03305947613	-0.431025	0.203224525964277	-2.12093	0.0339278055677024	0.303027389431487	NOT	1105.12159386194	1046.05134061724	1058.27769556384	1473.1705478761	1508.91794509216	1344.65923384552
TCF4	1027.94615235432	-0.709421	0.334503765872641	-2.12082	0.0339373443120568	0.303027389431487	NOT	848.679923933283	483.759478844007	1007.28713880379	1637.62284166711	919.524907086486	1270.80262379123
CXCL16	245.392524124496	0.622910962181381	0.293866451623064	2.11970763842201	0.0340307084364509	0.303685802967498	NOT	344.149732933575	306.799842643493	241.534216231815	234.603272261299	177.625299124999	167.642781551795
SERTAD1	541.947999369826	-0.517837	0.244361960304855	-2.11914	0.0340787028632336	0.303800689332595	NOT	420.998702423597	508.889841381358	407.924454080399	557.757779640834	723.060561084593	633.056657608178
PDGFD	142.674795082385	-0.6637	0.313200537122653	-2.11909	0.0340828484348834	0.303800689332595	NOT	111.096879806227	125.651812686755	94.8245441502683	143.752005062071	191.978858650252	188.744670138735
GHDC	100.721547124965	-1.21339	0.572839463595172	-2.1182	0.0341584302725019	0.304299107678005	NOT	85.2021183476327	32.460051610745	64.4091243284841	47.1506576603592	248.495999280933	126.611331521636
TBC1D32	16.7345788620109	-1.49637	0.706981087526989	-2.11656	0.0342971703140101	0.305199956514465	NOT	8.35314885761105	6.28259063433775	11.6294252259763	18.400256647945	32.295508931818	23.446542874377
D2HGDH	1571.32500204274	0.52170646073046	0.246490371259978	2.11653890601757	0.0342989998952213	0.305199956514465	NOT	2168.47744343583	1682.68719156346	1705.05265236237	1322.51844657105	1045.11855293244	1504.09572539128
LOC114109527	86.5069770763153	-0.901873	0.426242334193768	-2.11587	0.0343560105637761	0.305531556013719	NOT	74.3430248327384	43.9781344403643	62.6199819860262	116.151620090153	151.609472485479	70.3396286231309
SPATA6	70.2218689804437	-1.00641	0.475707409286766	-2.11561	0.0343780042176613	0.305551543517571	NOT	68.4958206324106	33.5071500498013	37.5719891916157	134.551876738098	62.7968229229795	84.4075543477571
SNX6	1525.6106664349	-0.758219	0.358535103485076	-2.11477	0.034449728076252	0.305846046744936	NOT	1143.54607860695	1212.53999242719	1045.75369916664	1324.81847865204	3166.75407025882	1260.25167949776
HES1	600.547087962085	-0.480903	0.22740363785062	-2.11476	0.0344506694763102	0.305846046744936	NOT	456.081927625563	557.056369577947	491.119573004691	744.060378201278	650.395665988002	704.568613375028
CDH26	108.251686604026	-1.33183	0.629871053838229	-2.11445	0.0344767988610807	0.305862977915257	NOT	48.4482633741441	89.0033673197848	47.4122720751341	27.6003849719176	165.065934540403	271.979897342773
ANXA2	6223.15734423342	0.515583451352999	0.243858709715054	2.11427121858986	0.0344921091160737	0.305862977915257	NOT	6300.78018329602	6307.7209968751	9361.68730691092	4848.46762673352	4998.62710466917	5521.66084691577
CLPX	2008.88453386829	-0.521863	0.246919207746583	-2.1135	0.034558098882842	0.306272635803607	NOT	1916.21234793598	1366.46346296846	1665.6915208283	2032.07834355743	2823.16573912309	2249.69578879647
SREK1	484.575312482811	-0.609176	0.288414601324126	-2.11215	0.0346732240370597	0.306974558409247	NOT	425.175276852403	344.49538644952	381.98189011476	457.706384117633	782.268994126259	515.823943236293
BFSP1	15.2807999763717	-2.21083	1.04673882271605	-2.11211	0.0346769760953447	0.306974558409247	DOWN	5.01188931456663	4.18839375622517	7.15656936983157	4.60006416198626	63.6939203933078	7.03396286231309
BNC2	120.811422969365	-0.649638	0.307615901938889	-2.11185	0.0346993589351819	0.306997072706121	NOT	105.249675605899	90.0504657588411	86.7734036092078	140.301956940581	148.918180074494	153.574855827169
LOC101120367	130.316213706913	1.00352551649626	0.475281182056372	2.11143540788709	0.0347349043389697	0.307027516564931	NOT	237.229427556154	212.560983128427	71.5656936983157	104.651459685187	57.4142381010098	98.4754800723832
EDIL3	16.2687303089934	-1.89369	0.896910305569885	-2.11135	0.0347424829717716	0.307027516564931	DOWN	4.17657442880553	2.09419687811258	14.3131387396631	11.5001604049657	23.3245342285352	42.2037771738785
LZTS3	1457.29635398382	0.524395711753108	0.248430672965632	2.11083319741944	0.0347866516089073	0.307242378422507	NOT	1738.29027726886	1704.67625878364	1713.99836407466	1451.32024310667	903.377152620577	1232.11582804851
RNGTT	729.194267255014	-0.582772	0.276189811252216	-2.11004	0.0348547705690346	0.30766840832016	NOT	659.063444865512	570.668649285679	522.429563997704	736.010265917802	1155.46154178282	731.532137680561
P2RY6	13.0052261496174	2.29556572406297	1.08811777146638	2.10966660435055	0.0348870829573578	0.307778062532585	UP	20.8828721440276	38.7426422450828	5.36742702737368	0	7.17677976262623	5.86163571859424
LOC114111683	70.7376390810056	-0.895178	0.424500197109748	-2.10878	0.0349634591173643	0.307872137304062	NOT	49.2835782599052	50.260725074702	49.201414417592	80.5011228347596	131.873328138257	63.3056657608178
UNC5B	123.306532572175	0.941992500731336	0.446718139441805	2.10869543356444	0.0349708792559672	0.307872137304062	NOT	106.08499049166	134.028600199205	246.00707208796	118.451652171146	52.0316532790402	83.2352272040382
LOC101111596	80.198694788094	-3.61227	1.71304300778712	-2.10869	0.0349714990865472	0.307872137304062	DOWN	4.17657442880553	18.8477719030132	13.4185675684342	34.500481214897	409.076446469695	1.17232714371885
IFT88	83.8706216377518	-0.836554	0.396730546129691	-2.10862	0.0349773308375689	0.307872137304062	NOT	59.3073568890385	61.7788079043212	59.9362684723394	89.7012511587321	151.609472485479	80.8905729166005
HSPA2	617.645033441255	0.586102392999337	0.278008124827574	2.10822037436082	0.0350119317154669	0.308001495943794	NOT	662.404704408556	808.359994951457	754.123497346001	348.454860270459	592.084330416664	540.442813254389
BCHE	293.637772295038	-0.589614	0.279727298401939	-2.10782	0.035046796523074	0.308133028067072	NOT	289.854265359104	227.220361275215	186.070803615621	381.80532544486	346.279623546716	330.596254528715
SELENON	1705.93124710543	0.497205221378885	0.235966471695563	2.1071	0.035108813596985	0.308502999204852	NOT	1812.6333021016	2033.46516864732	2144.28709743578	1618.07256897867	1131.23991008396	1495.88943538525
LOC105611269	44.5389483596709	-1.18846	0.564132814561142	-2.10671	0.0351427791377633	0.308626199987372	NOT	35.0832252019664	9.42388595150662	36.6774180203868	70.1509784702905	65.4881153339643	50.4100671799105
CCNB1	36.5470235749403	1.26276024491756	0.59947802606304	2.10643291333046	0.0351667648191874	0.308661666938234	NOT	45.9423187168608	52.3549219528146	56.3579837874236	39.1005453768832	16.147754465909	9.37861714975078
LOC101107908	2509.7825541381	0.709626318360863	0.3369550180207	2.10599718184719	0.0352045971462626	0.308799518226356	NOT	4368.69685253058	2963.28858252931	2011.8905640939	1937.77702823671	1330.39554849684	2446.64674894124
ZNF366	352.91005487238	0.863156724109445	0.409896385282834	2.10579247610065	0.0352223826851182	0.308799518226356	NOT	329.949379875637	478.523986648725	557.317839675633	175.952454195975	152.506569955807	423.210098882504
ENPP2	331.786071453302	0.590567894958193	0.280511023037787	2.10532865540417	0.0352627093970975	0.308925703993344	NOT	410.139608908703	373.814142743096	411.502738765315	297.854154488611	193.773053590908	303.632730223182
PLCB1	75.5868458414309	-1.11249	0.528455488429884	-2.10517	0.0352767040814424	0.308925703993344	NOT	20.0475572582665	41.8839375622517	81.4059765818341	112.701571968663	70.870700155934	126.611331521636
ZMYND11	2606.00377700964	-0.550102	0.261388656786022	-2.10454	0.035331749220136	0.309232741760398	NOT	2701.40834055141	1643.94454931838	1999.36656769669	3507.54892351453	3096.78046757322	2686.9738134036
MN1	3020.83673357838	0.583127536894812	0.277202536096898	2.10361544704979	0.0354120053924984	0.309675738133661	NOT	2836.72935204471	4483.67551603904	3548.76383626523	2952.09117595468	1833.67	2470.09329181561
CPXM2	42.7003151054528	1.1597537872493	0.551355957007577	2.10345743527236	0.0354258023133728	0.309675738133661	NOT	26.7300763443554	68.061398538659	82.300547753063	28.7504010124141	26.9129241098484	23.446542874377
TGM2	3008.10960764456	0.942005398703707	0.447877147083089	2.1032673911557	0.0354424022382521	0.309675738133661	NOT	2698.90239589413	3526.62754274159	5643.84951928342	2942.89104763071	715.883781321966	2520.50335899552
TIMD4	50.4105977083062	1.2275955034652	0.583907462779005	2.10238022583695	0.0355199819634154	0.309907884137728	NOT	72.6723950612162	106.804040783742	32.2045621642421	34.500481214897	15.2506569955807	41.0314500301597
CHD2	3130.85068858946	0.458453381377936	0.218073417482038	2.10228915872196	0.0355279536798486	0.309907884137728	NOT	4034.57089822614	3549.66370840083	3287.54905426638	2677.24	2306.44	2929.6455321534
LOC101108787	393.746271923926	-0.781869	0.371915155523981	-2.10228	0.0355290543143551	0.309907884137728	NOT	441.881574567625	164.394454931838	262.109353170081	451.95630391515	615.408864645199	426.727080313661
MYH11	1608.69	0.881459550413112	0.419340873326837	2.10201200617546	0.0355522240964932	0.309935276433316	NOT	1748.31405589799	2649.15905081242	1858.02432264252	1754.92447779776	434.195175638887	1207.49695803041
KPNA5	26.5070630750894	-1.27438	0.6063715466479	-2.10164	0.0355845657967861	0.310042551317268	NOT	20.8828721440276	16.7535750249007	8.94571171228946	37.9505293363867	47.5461659273988	26.9635243055335
LOC114109028	472.503666028927	-0.565294	0.269030118005891	-2.10123	0.0356206780231547	0.310087411092159	NOT	409.304294022942	328.788909863676	405.240740566713	615.258581665663	645.013081166032	431.416388888536
LOC101123372	13.1014378061969	-2.38454	1.13488566126493	-2.10113	0.0356297930025759	0.310087411092159	DOWN	0	8.37678751245033	4.47285585614473	20.7002887289382	40.3693861647725	4.68930857487539
LOC101119028	59.9289802914812	0.956308698404757	0.455220489003792	2.10075934960122	0.035662096510679	0.31015007137315	NOT	58.4720420032774	100.521450149404	78.7222630681472	26.450368931421	52.0316532790402	43.3761043175974
POLR1E	543.406778690737	-0.743999	0.354185939812377	-2.10059	0.035677079426406	0.31015007137315	NOT	515.389284514602	348.683780205745	355.144754977892	625.608726030132	1002.95497182702	412.659154589035
SLC29A2	600.833382775542	-0.749666	0.356956434883643	-2.10016	0.0357147382741693	0.310196531035242	NOT	415.151498223269	526.690514845315	403.451598224255	546.257619235869	1197.62512288825	515.823943236293
AKR1B1	1962.29549402151	0.554242203486683	0.263930851968024	2.09995231460788	0.0357330360857103	0.310196531035242	NOT	2044.85084034319	2597.85122729866	2360.77332087319	2042.4284879219	1215.56707229482	1512.30201539731
FAM129B	1523.86403640123	0.58059104856813	0.276492461972498	2.0998440406881	0.0357425626751865	0.310196531035242	NOT	1423.37656533692	1582.16574141406	2473.48928844804	1138.5158800916	1156.35863925315	1369.27810386361
DAB2IP	2123.33279390858	0.645739662203708	0.307610387271231	2.09921279945055	0.0357981462093906	0.310499910560459	NOT	2238.64389383976	2387.38444104834	3145.31223804097	2076.9289691368	1025.38240858522	1866.34481280041
SGO2	56.8901180143045	-0.922519	0.439505804945216	-2.09899	0.035817651567172	0.310499910560459	NOT	45.9423187168608	26.1774609764073	45.6231297326762	62.1008661868145	88.8126495624996	72.6842829105686
LOC105604204	75.3205493515006	-0.98435	0.469351966987969	-2.09725	0.0359712077366421	0.311152072150684	NOT	74.3430248327384	46.0723313184768	31.3099909930131	110.40153988767	126.490743316287	63.3056657608178
PSMC6	2231.47762291435	-0.570264	0.271910556479228	-2.09725	0.0359716263922031	0.311152072150684	NOT	2051.53335942927	1649.18004151366	1688.05580010902	2173.53031653851	3583.90439396147	2242.66182593416
DENND3	480.223519973317	0.554002508267876	0.264191546442242	2.09697288095852	0.035995976062234	0.311152072150684	NOT	440.210944796102	584.280928993411	689.714373017517	395.605517930819	404.590959118054	366.938395983999
LOC114108620	100.010509430092	-0.838468	0.399850453759079	-2.09695	0.0359977579014943	0.311152072150684	NOT	81.8608588045883	40.8368391231954	92.1408306365814	142.601989021574	130.079	112.543405797009
YES1	364.928268994388	-0.793974	0.378642296667268	-2.0969	0.0360026147342047	0.311152072150684	NOT	334.125954304442	146.593781467881	319.361908128734	554.307731519345	304.116042441286	531.064196104638
NDNF	104.290997574012	0.744324882795168	0.354985638379982	2.09677463626974	0.0360135298708721	0.311152072150684	NOT	162.886402723416	119.369222052417	109.137682889931	86.2512030372424	63.6939203933078	84.4075543477571
LOC101108416	104.987501841814	-0.877314	0.41863309739195	-2.09566	0.0361120264562222	0.311661659744678	NOT	99.4024714055715	47.1194297575331	75.1439783832315	181.702534398457	132.770425608585	93.7861714975079
AGER	11.5985891405125	-1.91376	0.913204768507016	-2.09566	0.0361127928087249	0.311661659744678	DOWN	3.34125954304442	3.14129531716888	8.05114054106051	31.0504330934073	13.4564620549242	10.5509442934696
NRBP2	165.027073001691	-0.736881	0.351729786381441	-2.09502	0.0361692359215197	0.311940185539894	NOT	108.590935148944	96.3330563931788	166.390237848584	232.303240180306	234.142439755681	152.40252868345
BEND7	610.540685333672	-0.56357	0.269040568195402	-2.09474	0.036193968940507	0.311940185539894	NOT	623.144904777785	378.002536499321	476.806434265028	731.410201755816	790.342871359213	663.537163344868
LOC101122398	12020.566061249	0.492414724603684	0.235122492404974	2.09429017005974	0.0362341394665199	0.311940185539894	NOT	14663.1175046504	16426.8803119151	11066.7399592733	9946.4887342548	9089.39156936612	10930.7782880345
LOC105609712	9.63141401604302	1.9512283997519	0.931724402965157	2.09421197249126	0.0362411017215954	0.311940185539894	UP	19.2122423725054	10.4709843905629	16.102281082121	3.4500481214897	2.69129241098484	5.86163571859424
APC	804.113734562029	-0.630222	0.300961265972808	-2.09403	0.0362573292989223	0.311940185539894	NOT	830.302996446539	448.158131916093	614.570394634286	1198.31671419742	930.290076730425	803.044093447411
ANKRD12	486.357920688959	-0.636791	0.3041244379254	-2.09385	0.0362734119486133	0.311940185539894	NOT	520.401173829169	312.035334838775	309.521625245215	632.508822273111	666.543420453911	477.137147493571
ABHD13	471.796715179441	-0.608722	0.290738821777019	-2.09371	0.0362861790081304	0.311940185539894	NOT	382.574217678586	356.013469279139	382.876461285989	632.508822273111	693.456344563759	383.350975996063
RET	1121.91933792117	0.664959786067277	0.317633764655311	2.09347953542936	0.0363063690197701	0.311940452088797	NOT	1278.86709010025	1918.28434035113	931.248589249333	1044.21456477088	883.641008273354	675.260434782056
ZBTB26	154.21352059295	-0.708709	0.338568696830996	-2.09325	0.0363267357763782	0.311942236073073	NOT	143.67416035091	98.4272532712914	109.137682889931	142.601989021574	236.833732166666	194.606305857329
VPS18	391.182998896771	0.585862311789828	0.279936904872303	2.09283699859822	0.0363637077938269	0.312086530450181	NOT	490.329837941769	459.676214745712	458.915010840449	369.155148999398	346.279623546716	222.742157306581
UBE2O	1181.82829679783	0.548732570409532	0.26226284418316	2.09230008207455	0.0364116803822355	0.312173211508499	NOT	1339.00976187505	1550.75278824237	1321.28161990515	1147.71600841557	697.044734445072	1035.16486790374
LOC106990526	22.1837983494191	-1.4436	0.689969719838027	-2.09227	0.0364141557950654	0.312173211508499	NOT	10.8590935148944	10.4709843905629	14.3131387396631	52.900737862842	15.2506569955807	29.3081785929712
DMD	4047.00070171495	-0.524731	0.250857722149532	-2.09175	0.0364612682313551	0.312272307033335	NOT	3445.67390376456	3405.16412381106	3106.84567767813	4937.01886185176	5856.25	3531.04935688117
CFAP70	46.9875905415715	-1.12738	0.538979472712528	-2.09169	0.0364660759214964	0.312272307033335	NOT	49.2835782599052	15.7064765858444	23.2588504519526	50.6007057818489	76.2532849779037	66.8226471919743
TXLNG	243.47715415854	-0.832209	0.398060322884276	-2.09066	0.0365584640203914	0.312890305448859	NOT	233.052853127348	147.640879906937	144.920529739089	286.353994083645	471.873269392675	177.021398701546
CALHM2	90.3126241834007	0.940542234501312	0.450454267190666	2.08798606874603	0.0367990913796401	0.314701876211567	NOT	101.073101177094	126.698911125811	127.923677485739	58.6508180653248	31.3984114614898	96.1308257849455
LOC105614854	1131.25715653888	-0.651842	0.312216129686683	-2.08779	0.0368168065280344	0.314701876211567	NOT	1068.36773888845	873.280098172947	698.660084729807	972.913570260095	1926.96536626514	1247.35608091685
TTC7A	795.823136770067	0.767075290410872	0.367438176176827	2.08763089995777	0.0368311424207799	0.314701876211567	NOT	697.487929610523	1629.28517117159	681.663232476457	561.207827762324	714.08958638131	491.205073218197
RBMS1	940.956359382703	-0.503405	0.241226249375766	-2.08686	0.0369009703684129	0.315124511854758	NOT	781.019418186633	652.34232753207	901.727740598778	1206.3668264809	1146.49056707954	957.791276418299
LOC114113217	84.3625032226032	-1.1207	0.537296410424141	-2.08581	0.0369960953023893	0.315698774369975	NOT	76.8489694900217	39.7897406841391	42.9394162189894	71.3009945107871	210.817905527145	64.4779929045366
SHPRH	515.647787147975	-0.651148	0.312201840896644	-2.08566	0.0370090200793031	0.315698774369975	NOT	521.23648871493	299.470153570099	382.876461285989	602.608	804.696430884466	482.998783212165
LOC114113036	834.035933815818	0.596230698304585	0.285953050349483	2.08506500481771	0.0370634003126344	0.315827635226433	NOT	980.659675883537	968.56605612707	1061.85598024876	604.908437301194	480.844244095957	907.381209238388
CLNK	18.9733852332256	-1.34738	0.646268476849944	-2.08487	0.0370812914506692	0.315827635226433	NOT	11.6944084006555	11.5180828296192	8.94571171228946	20.7002887289382	30.5013139911615	30.4805
LOC101112671	32.6428830472007	1.36373617428879	0.654125591995756	2.08482314554914	0.0370853569346277	0.315827635226433	NOT	39.2597996307719	38.7426422450828	62.6199819860262	28.7504010124141	5.38258482196967	21.1018885869393
CSRP2	552.649761081756	0.562852999836301	0.270009864522984	2.08456458000404	0.0371088424444374	0.315853810772951	NOT	730.900525040967	611.505488408874	634.250960401323	572.70798816729	359.73608560164	406.79751887044
AASDHPPT	1085.52510383883	-0.512166	0.245870442424555	-2.08307	0.0372446142753494	0.316531401861758	NOT	913.834485022649	732.968907339404	1037.70255862558	1251.21745206026	1461.37177916477	1116.05544082034
DDX28	403.735764046238	0.529006289491203	0.253965672800236	2.08298343495937	0.0372527335085007	0.316531401861758	NOT	410.974923794464	528.784711723427	491.119573004691	294.404106367121	318.469601966539	378.661667421188
PWWP2A	267.378848977484	-0.683634	0.328266782796789	-2.08256	0.0372917170801444	0.316531401861758	NOT	226.370334041259	199.995801859752	189.649088300537	304.75425073159	458.41680733775	225.086811594019
FRS2	325.979339247227	-0.578155	0.277648107186209	-2.08233	0.0373122814700186	0.316531401861758	NOT	280.665801615731	236.644247226722	267.476780197455	396.755533971315	471.873269392675	302.460403079463
LRRC31	9.55726239624494	2.02897941152505	0.974379960555615	2.0823287564002	0.0373124509939639	0.316531401861758	UP	11.6944084006555	9.42388595150662	25.0479927944105	3.4500481214897	5.38258482196967	2.3446542874377
ZNRF3	326.309086924643	-0.640524	0.307612391774676	-2.08224	0.0373202455358086	0.316531401861758	NOT	337.467213847487	233.502951909553	194.121944156681	402.505614173798	462.005197219063	328.251600241277
TMEM259	2078.36189458956	0.437120400981638	0.209959048596627	2.08193170955653	0.0373487078967032	0.316531401861758	NOT	2556.06355042898	2446.0219536355	2170.22966140142	1643.37292186959	1710.76487591603	1943.71840428585
ETS1	4466.98109351001	0.708707948556604	0.340434869458068	2.08177249787833	0.0373632549607028	0.316531401861758	NOT	4240.05836012337	4463.78064569697	7923.21686357477	3475.34847438062	2190.71202254166	4508.77019474269
SDE2	725.867570845945	-0.482949	0.232000784881366	-2.08167	0.0373725521003898	0.316531401861758	NOT	653.216240665184	587.42222431058	576.103834271441	856.761950169941	957.203000840273	724.498174818248
ST3GAL6	2032.82298049216	-0.649694	0.312280455090734	-2.08048	0.0374813582435498	0.317279287451143	NOT	1917.04766282174	1239.76455184265	1591.44211361629	2234.48116668483	3489.71	1724.49322841043
CHMP2B	629.345506567683	-0.554431	0.266592347413127	-2.0797	0.0375532934301985	0.317714413635261	NOT	625.650849435068	387.426422450828	516.167565799102	667.009303488008	815.461600528405	764.357297704689
SLC4A7	605.514831921277	-0.599255	0.288264985237879	-2.07884	0.0376325171805345	0.318125779258171	NOT	484.482633741441	437.68714752553	522.429563997704	921.162848437749	767.915434601006	499.411363224229
LOC105606490	121.965516482439	-0.745876	0.358815060009331	-2.07872	0.0376430335932346	0.318125779258171	NOT	84.3668034618716	90.0504657588411	99.297400006413	157.552197548029	197.361443472221	103.164788647259
CHRNA1	425.801218259156	-0.877665	0.422285185177308	-2.07837	0.0376752492482083	0.3182242395561	NOT	271.477337872359	398.944505280447	230.799362177068	347.304844229963	958.100098310602	348.181161684498
CD59	7137.62362801289	0.500229063358705	0.240768426825475	2.07763563501332	0.0377429314453519	0.318621997373364	NOT	8447.53943970206	8511.8632110886	8128.0736617862	6238.83701969387	4451.39764776892	7048.03078803771
KLHL8	350.498396029249	-0.685782	0.330228847073215	-2.07669	0.0378305798655865	0.319187782355554	NOT	328.278750104114	191.619014347301	286.262774793263	320.854475298542	575.039478480427	400.935883151846
MOG	189.104144814647	0.637223253073328	0.306910998320172	2.07624769578499	0.0378710480635844	0.319355094134008	NOT	200.475572582665	208.372589372202	281.789918937118	171.352390033988	150.712375015151	121.92202294676
ZNF488	134.779899418699	0.712860138293368	0.343426065907499	2.07573102061908	0.0379188352314016	0.319583908698643	NOT	127.803177521449	182.195128395795	192.332801814223	126.501764454622	97.7836242657824	82.0629000603194
TAOK3	108.55499698047	-0.864397	0.416556399893944	-2.0751	0.0379770659582572	0.31990044563858	NOT	120.285343549599	62.8259063433775	47.4122720751341	146.052037143064	124.696548375631	150.057874396013
CCDC88B	19.6220325416461	1.3011935112869	0.627177051014636	2.07468291319309	0.0380159320088028	0.319960331962492	NOT	27.5653912301165	29.3187562935762	26.8371351368684	10.3501443644691	10.7651696439393	12.8955985809073
HSPA13	538.135040128883	-0.524848	0.252990084975384	-2.07458	0.0380255299521147	0.319960331962492	NOT	481.976689084158	395.803209963278	446.391014443244	594.558292936724	766.12123966035	543.959794685545
[truncated: 13,635 more rows]

## Sheet: S5
Table S5 The number, length, and coverage of 15 chromatin states.
[truncated: 8 more rows]

[truncated: 1 more sheets: S6]
